# Supplementary material for: When can AlphaFold predict the oligomeric states of proteins?
Source: Protein Sci. 2026 Jun 16;35(7):e70686. doi: 10.1002/pro.70686 (PMC13270398; doi:10.1002/pro.70686)
Supplement: Supplementary file 2 — TABLE S4. Extended membrane protein set. TABLE S5. TM Set of 1006 proteins. TABLE S6. X Group Set of 3560 proteins. TABLE S7. Overall accuracy across X groups. [file PRO-35-e70686-s002.xlsx]

## Sheet: Table_S4
Family	Name	Organism	Uniprot ID	Annotated/Assumed Oligomeric State	PDB Available?	PDB in Training Set?	Monomer pLDDT	Correct Using AF2?	Membrane Localisation	Membrane Protein Topology	Oligomeric State With Highest Max ipTM	Highest State Mean ipTM	Oligomeric State With Second Highest Max ipTM	Second Highest State Mean ipTM	Mean ΔipTM	STD ΔipTM	Max Foldseek TM Score	Domain ID	PDB Range	X Group Name	H Group Name	T Group Name	Protein Name	MMseqs2 Sequence Similarity Score	Sequence_Length
AQP	AtPIP1-1	Arabidopsis thaliana (Mouse-ear cress)	P61837	4	×	×	88.1668	Correct	✓	Multi-pass	4	0.8745	3	0.7465	0.128	0.00510418	0.9915	P61837_F1_nD1	32-285	Aquaporin-like	Aquaporin-like	Aquaporin-like	Aquaporin PIP1-1 (AtPIP1;1) (Plasma membrane aquaporin-1) (Plasma membrane intrinsic protein 1a) (PIP1a)	0.749	286
AQP	HsAQP10	Homo sapiens (Human)	Q96PS8	4	×	×	91.133	Correct	✓	Multi-pass	4	0.899	5	0.838	0.061	0.00718185	0.9756	e6f7hA1;e6f7hB1;e6f7hC1;e6f7hD1;Q96PS8_F1_nD1	A:18-268;B:18-269;C:16-268;D:13-268;11-265	Aquaporin-like	Aquaporin-like	Aquaporin-like	Aquaporin-10 (AQP-10) (Aquaglyceroporin-10) (Small intestine aquaporin)	1	301
AQP	HsAQP11	Homo sapiens (Human)	Q8NBQ7	4	×	×	93.0261	Incorrect	✓	Multi-pass	3	0.8585	4	0.309	0.5495	0.0718386	0.8113	Q8NBQ7_F1_nD1	6-265	Aquaporin-like	Aquaporin-like	Aquaporin-like	Aquaporin-11 (AQP-11)	1	271
AQP	HsAQP12B	Homo sapiens (Human)	A6NM10	4	×	×	76.8431	Incorrect	✓	Multi-pass	1	0.214	2	0.2035	0.0105	0.0221003	0.755	A6NM10_F1_nD2	31-250	Aquaporin-like	Aquaporin-like	Aquaporin-like	Putative aquaporin-12B (AQP-12B)	0.305	295
AQP	HsAQP1	Homo sapiens (Human)	P29972	4	✓	✓	90.8139	Correct	✓	Multi-pass	4	0.9085	2	0.6995	0.209	0.00988087	1	P29972_F1_nD1;e1h6iA1;e1ih5A1;e1fqyA1;e4cskA1	1-250;A:9-233;A:9-232;A:8-233;A:3-235	Aquaporin-like	Aquaporin-like	Aquaporin-like	Aquaporin-1 (AQP-1) (Aquaporin-CHIP) (Channel-like integral membrane protein of 28 kDa) (Urine water channel)	1	269
AQP	HsAQP2	Homo sapiens (Human)	P41181	4	✓	✓	91.8106	Correct	✓	Multi-pass	4	0.8995	3	0.825	0.0745	0.00223607	1.001	e4oj2X1;e4nefA1;e4nefB1;e4nefC1;e4nefD1;e6qf5B1;e6qf5A1;e6qf5C1;e6qf5D1;P41181_F1_nD1	X:5-257;A:2-240;B:6-238;C:6-241;D:2-233;B:5-238;A:5-232;C:5-226;D:7-226;6-245	Aquaporin-like	Aquaporin-like	Aquaporin-like	Aquaporin-2 (AQP-2) (ADH water channel) (Aquaporin-CD) (AQP-CD) (Collecting duct water channel protein) (WCH-CD) (Water channel protein for renal collecting duct)	1	271
AQP	HsAQP3	Homo sapiens (Human)	Q92482	4	×	×	93.4654	Correct	✓	Multi-pass	4	0.9145	5	0.905	0.0095	0.00510418	0.9745	Q92482_F1_nD1	6-265	Aquaporin-like	Aquaporin-like	Aquaporin-like	Aquaporin-3 (AQP-3) (Aquaglyceroporin-3)	1	292
AQP	HsAQP4	Homo sapiens (Human)	P55087	4	✓	✓	80.3506	Correct	✓	Multi-pass	4	0.7565	3	0.6675	0.089	0.00587143	1.001	e3gd8A1;P55087_F1_nD1	A:32-254;31-255	Aquaporin-like	Aquaporin-like	Aquaporin-like	Aquaporin-4 (AQP-4) (Mercurial-insensitive water channel) (MIWC) (WCH4)	1	323
AQP	HsAQP5	Homo sapiens (Human)	P55064	4	✓	✓	94.1911	Correct	✓	Multi-pass	4	0.9135	5	0.8755	0.038	0.0048936	1.002	e3d9sB1;e3d9sC1;e3d9sD1;P55064_F1_nD1;e3d9sA1;e5c5xA1;e5c5xB1;e5c5xC1;e5c5xD1;e5c5xE1;e5c5xF1;e5c5xG1;e5c5xH1;e5dyeA1;e5dyeB1;e5dyeC1;e5dyeD1	B:1-245;C:3-245;D:1-245;6-245;A:1-245;A:2-245;B:2-245;C:2-245;D:2-245;E:2-245;F:2-245;G:2-245;H:2-245;A:2-244;B:5-247;C:4-245;D:2-254	Aquaporin-like	Aquaporin-like	Aquaporin-like	Aquaporin-5 (AQP-5)	0.996	265
AQP	HsAQP6	Homo sapiens (Human)	Q13520	4	×	×	87.6185	Correct	✓	Multi-pass	4	0.8695	5	0.84	0.0295	0.00394034	0.9874	Q13520_F1_nD1	11-250	Aquaporin-like	Aquaporin-like	Aquaporin-like	Aquaporin-6 (AQP-6) (Aquaporin-2-like) (Kidney-specific aquaporin) (hKID)	0.637	282
AQP	HsAQP7	Homo sapiens (Human)	O14520	4	✓	×	84.8254	Correct	✓	Multi-pass	4	0.7885	3	0.7195	0.069	0.0074516	0.993	e6qziA1;e6qzjA1;O14520_F1_nD1;e6kxwA1;e6kxwB1;e6kxwC1;e6kxwD1;e6n1gA1;e6n1gC1;e6n1gB1;e6n1gD1	A:33-279;A:34-278;31-285;A:27-278;B:30-278;C:30-278;D:30-278;A:32-280;C:32-280;B:32-280;D:32-280	Aquaporin-like	Aquaporin-like	Aquaporin-like	Aquaporin-7 (AQP-7) (Aquaglyceroporin-7) (Aquaporin adipose) (AQPap) (Aquaporin-7-like)	1	342
AQP	HsAQP8	Homo sapiens (Human)	O94778	4	×	×	91.0237	Correct	✓	Multi-pass	4	0.8725	3	0.646	0.2265	0.0055012	0.9351	O94778_F1_nD1	21-260	Aquaporin-like	Aquaporin-like	Aquaporin-like	Aquaporin-8 (AQP-8)	0.398	261
AQP	HsAQP9	Homo sapiens (Human)	O43315	4	×	×	91.4565	Correct	✓	Multi-pass	4	0.8935	3	0.7965	0.097	0.0048936	0.9838	O43315_F1_nD1	21-280	Aquaporin-like	Aquaporin-like	Aquaporin-like	Aquaporin-9 (AQP-9) (Aquaglyceroporin-9) (Small solute channel 1)	0.53	295
AQP	MmAQP1	Mus musculus (Mouse)	Q02013	4	×	×	90.3261	Correct	✓	Multi-pass	4	0.907	2	0.6985	0.2085	0.0141793	0.9961	Q02013_F1_nD1	1-250	Aquaporin-like	Aquaporin-like	Aquaporin-like	Aquaporin-1 (AQP-1) (Aquaporin-CHIP) (Delayed early response protein 2) (DER2)	0.94	269
AQP	RnAQP1	Rattus norvegicus (Rat)	P29975	4	×	×	90.3265	Correct	✓	Multi-pass	4	0.909	2	0.7155	0.1935	0.0091191	0.9959	P29975_F1_nD1	6-250	Aquaporin-like	Aquaporin-like	Aquaporin-like	Aquaporin-1 (AQP-1) (Aquaporin-CHIP)	0.933	269
AQP	ZmPIP1-2	Zea mays (Maize)	Q9XF59	4	×	×	87.2283	Correct	✓	Multi-pass	4	0.871	3	0.774	0.097	0.00788069	0.9913	Q9XF59_F1_nD1	41-289	Aquaporin-like	Aquaporin-like	Aquaporin-like	Aquaporin PIP1-2 (Plasma membrane intrinsic protein 1-2) (ZmPIP1-2) (ZmPIP1;2) (ZmPIP1b)	0.719	289
ASIC	GgASIC1	Gallus gallus (Chicken)	Q1XA76	3	✓	✓	83.2073	Correct	✓	Multi-pass	3	0.814	2	0.6955	0.1185	0.00598243	0.9799	e5wkuB1;e5wkvA1;e5wkvC1;e5wkvB1;e6aveB1;e6aveC1;e4nykA1;e5wkxC1;e6vtkA1;e6vtkC1;e6vtkB1;e6vtlA1;e6vtlC1;e6vtlB1;e5wkuC1;e6aveA1;e3ij4A1;e4ntwA1;e4ntxA1;e5wkuA1	B:42-459;A:42-458;C:42-459;B:41-464;C:41-464;A:42-455;A:41-462;C:41-462;B:41-462;A:41-464;A:46-451;A:45-456	Amiloride-sensitive cation channel 2	Amiloride-sensitive cation channel 2	Amiloride-sensitive cation channel 2	Acid-sensing ion channel 1 (ASIC1) (Amiloride-sensitive cation channel 2, neuronal)	1	527
ASIC	HsASIC2	Homo sapiens (Human)	Q16515	3	✓	×	86.5575	Correct	✓	Multi-pass	3	0.8355	2	0.682	0.1535	0.00604805	0.9833	e6l6pA1;e6l6pB1;e6l6pC1;Q16515_F1_nD1	A:20-458;B:19-458;C:39-458;41-460	Amiloride-sensitive cation channel 2	Amiloride-sensitive cation channel 2	Amiloride-sensitive cation channel 2	Acid-sensing ion channel 2 (ASIC2) (Amiloride-sensitive cation channel 1, neuronal) (Amiloride-sensitive cation channel neuronal 1) (Brain sodium channel 1) (BNC1) (BNaC1) (Mammalian degenerin homolog) (MDEG)	1	512
ASIC	HsASIC3	Homo sapiens (Human)	Q9UHC3	3	×	×	82.75	Correct	✓	Multi-pass	3	0.802	2	0.699	0.103	0.00615587	0.9354	Q9UHC3_F1_nD1	31-465	Amiloride-sensitive cation channel 2	Amiloride-sensitive cation channel 2	Amiloride-sensitive cation channel 2	Acid-sensing ion channel 3 (ASIC3) (hASIC3) (Amiloride-sensitive cation channel 3) (Neuronal amiloride-sensitive cation channel 3) (Testis sodium channel 1) (hTNaC1)	0.531	531
ASIC	HsASIC4	Homo sapiens (Human)	Q96FT7	3	×	×	71.2366	Correct	✓	Multi-pass	3	0.774	4	0.534	0.24	0.010463	0.9368	Q96FT7_F1_nD1	176-585	Amiloride-sensitive cation channel 2	Amiloride-sensitive cation channel 2	Amiloride-sensitive cation channel 2	Acid-sensing ion channel 4 (ASIC4) (Amiloride-sensitive cation channel 4) (Amiloride-sensitive cation channel 4, pituitary)	0.497	539
ASIC	HsASIC5	Homo sapiens (Human)	Q9NY37	3	×	×	84.2042	Correct	✓	Multi-pass	3	0.845	2	0.7145	0.1305	0.0082717	0.8273	Q9NY37_F1_nD1	31-480	Amiloride-sensitive cation channel 2	Amiloride-sensitive cation channel 2	Amiloride-sensitive cation channel 2	Bile acid-sensitive ion channel (BASIC) (Acid-sensing ion channel subunit family member 5) (Amiloride-sensitive cation channel 5, intestinal) (Human intestine Na(+) channel) (HINaC)	1	505
ASIC	MmASIC1	Mus musculus (Mouse)	Q6NXK8	3	×	×	83.6566	Correct	✓	Multi-pass	3	0.8165	2	0.7115	0.105	0.0074516	0.977	Q6NXK8_F1_nD1	41-460	Amiloride-sensitive cation channel 2	Amiloride-sensitive cation channel 2	Amiloride-sensitive cation channel 2	Acid-sensing ion channel 1 (ASIC1) (Acid-sensing ion channel) (Amiloride-sensitive cation channel 2, neuronal) (Brain sodium channel 2)	0.979	526
ASIC	RnASIC1	Rattus norvegicus (Rat)	P55926	3	×	×	84.0846	Correct	✓	Multi-pass	3	0.816	2	0.6975	0.1185	0.00502625	0.9841	P55926_F1_nD1	41-460	Amiloride-sensitive cation channel 2	Amiloride-sensitive cation channel 2	Amiloride-sensitive cation channel 2	Acid-sensing ion channel 1 (ASIC1) (Acid-sensing ionic channel) (ASIC) (Amiloride-sensitive cation channel 2, neuronal) (Brain sodium channel 2)	0.981	526
FNT	EcFocA	Escherichia coli O157:H7	P0AC25	5	✓	✓	95.3278	Correct	✓	Multi-pass	5	0.9525	6	0.945	0.0075	0.00444262	0.9923	e3kcuE1;e3kcvC1;e3kcvA1;e3kcvB1;P0AC25_nD1;e3kcvD2;e3kcuA1;e3kcuB1;e3kcuC1;e3kcuD1;e3kcvE1;e3kcvF1;e3kcvG1;e3kcvH1;e3kcvI1;e3kcvJ1	E:1-249;C:1-250;A:1-250;B:1-250;11-280;D:30-280;A:29-280;B:29-280;C:29-276;D:29-276;E:29-280;F:29-280;G:29-280;H:29-280;I:29-280;J:29-280	Aquaporin-like	Aquaporin-like	Aquaporin-like	Formate channel FocA (Formate transporter FocA)	1	285
FNT	EcFocB	Escherichia coli (strain K12)	P77733	5	×	×	87.4754	Correct	✓	Multi-pass	5	0.9055	6	0.889	0.0165	0.0109904	0.977	P77733_F1_nD1	1-280	Aquaporin-like	Aquaporin-like	Aquaporin-like	Formate channel FocB (Formate transporter FocB)	0.51	282
FNT	EcNirC	Escherichia coli (strain K12)	P0AC26	5	×	×	95.7901	Correct	✓	Multi-pass	5	0.9435	6	0.932	0.0115	0.0048936	0.9967	P0AC26_F1_nD1	1-268	Aquaporin-like	Aquaporin-like	Aquaporin-like	Nitrite transporter NirC	0.952	268
FNT	EhFNT	Entamoeba histolytica (strain ATCC 30459 / HM-1:IMSS / ABRM)	C4LWU5	5	×	×	79.8401	Correct	✓	Multi-pass	5	0.7985	6	0.791	0.0075	0.0138697	0.9396							0.317	356
FNT	PfFNT	Plasmodium falciparum (isolate 3D7)	O77389	5	✓	×	91.4761	Correct	✓	Multi-pass	5	0.923636	6	0.91	0.0136364	0.006742	0.9491	O77389_F1_nD1;e6vqqA1;e6vqqB1;e6vqqC1;e6vqqD1;e6vqqE1;e6vqrA1;e6vqrB1;e6vqrC1;e6vqrD1;e6vqrE1	11-295;A:12-290;B:12-293;C:13-290;D:10-292;E:16-292;A:12-292;B:12-296;C:9-290;D:9-292;E:9-296	Aquaporin-like	Aquaporin-like	Aquaporin-like	Formate-nitrite transporter (PfFNT) (Lactate/H(+) symporter) (Lactate/H(+) transporter)	1	309
FNT	PmFNT	Plasmodium malariae	A0A1C3KYI2	5	×	×	93.4091	Correct	✓	Multi-pass	5	0.9205	6	0.9085	0.012	0.012763	0.9935							0.724	314
FNT	PoFNT	Plasmodium ovale	A0A1D3TGZ2	5	×	×	90.8096	Correct	✓	Multi-pass	5	0.917	6	0.9075	0.0095	0.00470162	0.9951							0.744	313
FNT	PvFNT	Plasmodium vivax	A0A1G4GWI6	5	×	×	90.9455	Correct	✓	Multi-pass	5	0.9125	6	0.886	0.0265	0.0106992	0.995							0.74	313
FNT	StNirC	Salmonella typhimurium (strain 4/74)	E8XEH9	5	✓	✓	95.684	Correct	✓	Multi-pass	5	0.9385	6	0.9115	0.027	0.00366348	0.9968	e4fc4F1;e4fc4H1;e4fc4C1;e4fc4J1;e4fc4I1;e4fc4D1;e4fc4E1;e4fc4A1;e4fc4G1;e4fc4B1	F:1-250;H:1-250;C:1-250;J:1-250;I:1-250;D:1-249;E:1-250;A:1-249;G:1-248;B:1-250	Aquaporin-like	Aquaporin-like	Aquaporin-like	Nitrite transporter NirC	1	269
FNT	TgFNT1	Toxoplasma gondii (strain ATCC 50611 / Me49)	A0A125YSC7	5	×	×	64.3657	Correct	✓	Multi-pass	5	0.6685	6	0.667	0.0015	0.018432	0.9637							0.345	412
FNT	TgFNT2	Toxoplasma gondii (strain ATCC 50611 / Me49)	Q1JSG0	5	×	×	70.7773	Incorrect	✓	Multi-pass	6	0.705	5	0.7005	0.0045	0.0119208	0.9309							0.345	412
FNT	TgFNT3	Toxoplasma gondii (strain ATCC 50611 / Me49)	S7UQ07	5	×	×	65.2884	Correct	✓	Multi-pass	5	0.705	6	0.698	0.007	0.0139548	0.9379							0.374	463
K2P	HsTALK1	Homo sapiens (Human)	Q96T55	2	×	×	81.5489	Correct	✓	Multi-pass	2	0.684	4	0.353	0.331	0.0435769	0.9118	Q96T55_F1_nD1	6-275	Voltage-gated ion channels	Voltage-gated ion channels	Voltage-gated ion channels	Potassium channel subfamily K member 16 (2P domain potassium channel Talk-1) (TWIK-related alkaline pH-activated K(+) channel 1) (TALK-1)	0.402	309
K2P	HsTASK1	Homo sapiens (Human)	O14649	2	✓	×	74.8181	Correct	✓	Multi-pass	2	0.618	4	0.321	0.297	0.0328634	1.001	e6rv3D2;e6rv4A1;e6rv4A2;e6rv4B1;e6rv4B2;e6rv4C1;e6rv4C2;e6rv4D1;e6rv4D2;e6rv2B1;e6rv2B2;e6rv2A1;e6rv2A2;e6rv2C1;e6rv2C2;e6rv2D1;e6rv2D2;e6rv3A1;e6rv3A2;e6rv3B1	D:144-261;A:1-143;A:144-258;B:1-143;B:144-261;C:144-257;C:1-143;D:1-143;A:144-257;A:144-261	Voltage-gated ion channels	Voltage-gated ion channels	Voltage-gated ion channels	Potassium channel subfamily K member 3 (Acid-sensitive potassium channel protein TASK-1) (TWIK-related acid-sensitive K(+) channel 1) (Two pore potassium channel KT3.1) (Two pore K(+) channel KT3.1)	0.996	394
K2P	HsTHIK1	Homo sapiens (Human)	Q9HB14	2	✓	×	74.2128	Correct	✓	Multi-pass	2	0.592	3	0.2955	0.2965	0.0564381	0.8669	Q9HB14_F1_nD1	16-295	Voltage-gated ion channels	Voltage-gated ion channels	Voltage-gated ion channels	Potassium channel subfamily K member 13 (Tandem pore domain halothane-inhibited potassium channel 1) (THIK-1)	1	408
K2P	HsTRESK	Homo sapiens (Human)	Q7Z418	2	×	×	70.8772	Correct	✓	Multi-pass	2	0.59	4	0.3385	0.2515	0.0383886	0.8174	Q7Z418_F1_nD1;Q7Z418_F1_nD2	11-170;256-384	Voltage-gated ion channels	Voltage-gated ion channels	Voltage-gated ion channels	Potassium channel subfamily K member 18 (TWIK-related individual potassium channel) (TWIK-related spinal cord potassium channel)	0.349	384
K2P	HsTWIK1	Homo sapiens (Human)	O00180	2	✓	✓	83.4657	Correct	✓	Multi-pass	2	0.7225	3	0.387	0.3355	0.0344697	0.9577	O00180_F1_nD1;e3ukmA1;e3ukmB4;e3ukmD1;e3ukmC1	11-320;A:19-281;B:19-281;D:19-281;C:19-281	Voltage-gated ion channels	Voltage-gated ion channels	Voltage-gated ion channels	Potassium channel subfamily K member 1 (Inward rectifying potassium channel protein TWIK-1) (Potassium channel K2P1) (Potassium channel KCNO1)	0.964	336
K2P	MmTREK1	Mus musculus (Mouse)	P97438	2	✓	✓	76.2117	Correct	✓	Multi-pass	2	0.545	4	0.31	0.235	0.0515548	0.9824	e6cq8A2;e6cq6A1;e6cq6A2;e6cq6B1;e6cq6B2;e6cq8B1;e6cq8B2;e6cq9A1;e6cq9A2;P97438_F1_nD1;e6cq9B1;e6cq9B2;e6w7bA1;e6w7bA2;e6w7bB1;e6w7bB2;e6w7cA1;e6w7cA2;e6w7cB1;e6cq8A1	A:35-192;A:43-192;A:193-321;B:35-192;B:193-316;51-365;A:193-323;B:193-314	Voltage-gated ion channels	Voltage-gated ion channels	Voltage-gated ion channels	Potassium channel subfamily K member 2 (Outward rectifying potassium channel protein TREK-1) (TREK-1 K(+) channel subunit) (Two pore potassium channel TPKC1) (K2P2.1)	0.95	426
K2P	MmTRESK2	Mus musculus (Mouse)	Q6VV64	2	×	×	71.0285	Correct	✓	Multi-pass	2	0.6125	4	0.353	0.2595	0.0137171	0.887	Q6VV64_F1_nD1	26-180,266-394	Voltage-gated ion channels	Voltage-gated ion channels	Voltage-gated ion channels	Potassium channel subfamily K member 18 (Two-pore-domain potassium channel TRESK)	0.344	394
K2P	MmTWIK1	Mus musculus (Mouse)	O08581	2	×	×	84.1108	Correct	✓	Multi-pass	2	0.7355	4	0.369	0.3665	0.0260516	0.9598	O08581_F1_nD1	11-315	Voltage-gated ion channels	Voltage-gated ion channels	Voltage-gated ion channels	Potassium channel subfamily K member 1 (Inward rectifying potassium channel protein TWIK-1)	0.985	336
K2P	RnTRESK2	Rattus norvegicus (Rat)	Q6Q1P3	2	×	×	71.5617	Correct	✓	Multi-pass	2	0.5875	4	0.3535	0.234	0.0140955	0.838	Q6Q1P3_F1_nD1	36-190,281-405	Voltage-gated ion channels	Voltage-gated ion channels	Voltage-gated ion channels	Potassium channel subfamily K member 18 (Tresk-2) (Two-pore-domain potassium channel TRESK)	0.369	405
K2P	RnTWIK1	Rattus norvegicus (Rat)	Q9Z2T2	2	✓	×	84.0669	Correct	✓	Multi-pass	2	0.7245	4	0.375	0.3495	0.021637	0.9659	Q9Z2T2_F1_nD1	11-315	Voltage-gated ion channels	Voltage-gated ion channels	Voltage-gated ion channels	Potassium channel subfamily K member 1 (Inward rectifying potassium channel protein TWIK-1) (rTWIK) (Potassium channel K2P1)	1	336
Kv	HsKv10.1	Homo sapiens (Human)	Q8TAE7	4	×	×	79.813	Correct	✓	Multi-pass	4	0.6815	5	0.6505	0.031	0.0384263	0.9295	Q8TAE7_F1_nD1;Q8TAE7_F1_nD2	11-130;141-430	POZ domain;Voltage-gated ion channels	POZ domain;Voltage-gated ion channels	POZ domain;Voltage-gated ion channels	Voltage-gated potassium channel regulatory subunit KCNG3 (Potassium voltage-gated channel subfamily G member 3) (Voltage-gated potassium channel subunit Kv10.1) (Voltage-gated potassium channel subunit Kv6.3)	0.397	436
Kv	HsKv3.1	Homo sapiens (Human)	P48547	4	✓	×	78.5224	Correct	✓	Multi-pass	4	0.727	5	0.652	0.075	0.038265	0.9503	P48547_F1_nD1;P48547_F1_nD2	6-120;161-455	POZ domain;Voltage-gated ion channels	POZ domain;Voltage-gated ion channels	POZ domain;Voltage-gated ion channels	Voltage-gated potassium channel KCNC1 (NGK2) (Potassium voltage-gated channel subfamily C member 1) (Voltage-gated potassium channel subunit Kv3.1) (Voltage-gated potassium channel subunit Kv4)	1	511
Kv	HsKv4.2	Homo sapiens (Human)	Q9NZV8	4	✓	×	71.8999	Correct	✓	Multi-pass	4	0.5815	5	0.555	0.0265	0.0415838	0.9926	Q9NZV8_F1_nD2;Q9NZV8_F1_nD1	151-415,436-460;41-150	Voltage-gated ion channels;POZ domain	Voltage-gated ion channels;POZ domain	Voltage-gated ion channels;POZ domain	A-type voltage-gated potassium channel KCND2 (Potassium voltage-gated channel subfamily D member 2) (Voltage-gated potassium channel subunit Kv4.2)	1	630
Kv	HsKv6.3	Homo sapiens (Human)	Q8TDN1	4	×	×	77.6217	Correct	✓	Multi-pass	4	0.5935	5	0.5905	0.003	0.0215883	0.9449	Q8TDN1_F1_nD2;Q8TDN1_F1_nD1	191-480;56-185	Voltage-gated ion channels;POZ domain	Voltage-gated ion channels;POZ domain	Voltage-gated ion channels;POZ domain	Voltage-gated potassium channel regulatory subunit KCNG4 (Potassium voltage-gated channel subfamily G member 4) (Voltage-gated potassium channel subunit Kv6.3) (Voltage-gated potassium channel subunit Kv6.4)	0.393	519
Kv	MmKv3.1	Mus musculus (Mouse)	P15388	4	×	×	78.1991	Correct	✓	Multi-pass	4	0.719	5	0.644	0.075	0.0267346	0.9504	P15388_F1_nD2;P15388_F1_nD1	161-455;6-120	Voltage-gated ion channels;POZ domain	Voltage-gated ion channels;POZ domain	Voltage-gated ion channels;POZ domain	Voltage-gated potassium channel KCNC1 (NGK2) (Potassium voltage-gated channel subfamily C member 1) (Voltage-gated potassium channel subunit Kv3.1) (Voltage-gated potassium channel subunit Kv4)	0.998	511
Kv	MmKv3.4	Mus musculus (Mouse)	Q8R1C0	4	×	×	68.147	Correct	✓	Multi-pass	4	0.6345	5	0.606	0.0285	0.0237254	0.9419	Q8R1C0_F1_nD1;Q8R1C0_F1_nD2	36-70,93-165;211-495	POZ domain;Voltage-gated ion channels	POZ domain;Voltage-gated ion channels	POZ domain;Voltage-gated ion channels	Voltage-gated potassium channel KCNC4 (Potassium voltage-gated channel subfamily C member 4) (Voltage-gated potassium channel subunit Kv3.4)	0.734	628
Kv	OcKv4.3	Oryctolagus cuniculus (Rabbit)	Q9TTT5	4	×	×	70.1267	Correct	✓	Multi-pass	4	0.5735	5	0.537	0.0365	0.0463709	0.9998	Q9TTT5_nD2	166-430	Voltage-gated ion channels	Voltage-gated ion channels	Voltage-gated ion channels	nan	0.961	655
Kv	RnKv5.1	Rattus norvegicus (Rat)	D4ADX7	4	×	×	79.132	Correct	✓	Multi-pass	4	0.684	5	0.647	0.037	0.0221003	0.9533	D4ADX7_F1_nD1;D4ADX7_F1_nD2	36-165;166-455	POZ domain;Voltage-gated ion channels	POZ domain;Voltage-gated ion channels	POZ domain;Voltage-gated ion channels	Voltage-gated potassium channel regulatory subunit KCNF1 (Potassium voltage-gated channel subfamily F member 1) (Voltage-gated potassium channel subunit Kv5.1)	0.436	493
OSCA	AtOSCA1.2	Arabidopsis thaliana (Mouse-ear cress)	Q5XEZ5	2	✓	×	83.297	Correct	✓	Multi-pass	2	0.793	3	0.4475	0.3455	0.00470162	0.9623	Q5XEZ5_F1_nD4;Q5XEZ5_F1_nD3	56-125,146-190,351-680;191-240,316-350,681-715	TMEM16 lipid scramblase transmembrane domain;Long alpha-hairpin	TMEM16 lipid scramblase transmembrane domain;Eukaryotic DNA topoisomerase I, dispensable insert domain	TMEM16 lipid scramblase transmembrane domain;Eukaryotic DNA topoisomerase I, dispensable insert domain	Hyperosmolality-gated Ca2+ permeable channel 1.2 (AtOSCA1.2) (Calcium permeable stress-gated cation channel 1) (AtCSC1)	1	771
OSCA	AtOSCA1	Arabidopsis thaliana (Mouse-ear cress)	Q9XEA1	2	✓	×	84.2011	Correct	✓	Multi-pass	2	0.791	6	0.4125	0.3785	0.00640723	0.9867	Q9XEA1_F1_nD2;Q9XEA1_F1_nD4;Q9XEA1_F1_nD3	241-315;36-200,356-705;201-240,316-355,706-715	Alpha-beta plaits;TMEM16 lipid scramblase transmembrane domain;Repetitive alpha hairpins	RNA-binding domain, RBD;TMEM16 lipid scramblase transmembrane domain;ARM repeat	RNA-binding domain, RBD;TMEM16 lipid scramblase transmembrane domain;ARM repeat	Hyperosmolality-gated Ca2+ permeable channel 1.1 (AtOSCA1.1) (CSC1-like protein At4g04340) (Protein reduced hyperosmolality-induced [Ca(2+)]i increase 1)	1	772
OSCA	AtOSCA2.3	Arabidopsis thaliana (Mouse-ear cress)	Q8GUH7	2	✓	×	84.2551	Correct	✓	Multi-pass	2	0.821	4	0.4285	0.3925	0.00718185	0.951	Q8GUH7_F1_nD2;Q8GUH7_F1_nD3;Q8GUH7_F1_nD4	231-295;176-230,301-345,656-690;41-175,346-655	Long alpha-hairpin;TMEM16 lipid scramblase transmembrane domain	Rabenosyn-5 Rab-binding domain-like;TMEM16 lipid scramblase transmembrane domain	Rabenosyn-5 Rab-binding domain-like;TMEM16 lipid scramblase transmembrane domain	Hyperosmolality-gated Ca2+ permeable channel 2.3 (AtOSCA2.3) (HYPOTHETICAL PROTEIN 1)	1	703
OSCA	AtOSCA3.1	Arabidopsis thaliana (Mouse-ear cress)	Q9C8G5	2	✓	✓	84.8178	Correct	✓	Multi-pass	2	0.8185	4	0.4295	0.389	0.0153125	0.9003	Q9C8G5_F1_nD2;Q9C8G5_F1_nD3;Q9C8G5_F1_nD4	236-300;181-235,301-355,686-695;36-180,341-395,416-470,491-685	helical hairpin of HlyD-like secretion proteins;TMEM16 lipid scramblase transmembrane domain	helical hairpin of HlyD-like secretion proteins;TMEM16 lipid scramblase transmembrane domain	helical hairpin of HlyD-like secretion proteins;TMEM16 lipid scramblase transmembrane domain	Hyperosmolality-gated Ca2+ permeable channel 3.1 (AtOSCA3.1) (Protein EARLY-RESPONSIVE TO DEHYDRATION STRESS 4)	1	724
OSCA	AtOSCA4.1	Arabidopsis thaliana (Mouse-ear cress)	Q9SZT4	2	×	×	72.917	Incorrect	✓	Multi-pass	1	0.2925	4	0.2875	0.005	0.005	0.7651	Q9SZT4_F1_nD3;Q9SZT4_F1_nD4	201-245,336-395;71-185,396-435,461-525,546-600,661-770	Alpha-beta plaits;TMEM16 lipid scramblase transmembrane domain	RNA-binding domain, RBD;TMEM16 lipid scramblase transmembrane domain	RNA-binding domain, RBD;TMEM16 lipid scramblase transmembrane domain	Hyperosmolality-gated Ca2+ permeable channel 4.1 (AtOSCA4.1)	0.219	817
PANX	HsPANX1	Homo sapiens (Human)	Q96RD7	7	✓	×	74.337	Incorrect	✓	Multi-pass	6	0.579091	7	0.563333	0.0157576	0.0207145	0.9847	e6m66C1;e6m66D1;e6m66E1;e6m66F1;e6m66G1;e6m67A1;e6m67B1;e6m67C1;e6m67D1;e6m67E1;e6m67F1;e6m67G1;e6m68A1;e6m68B1;e6m68C1;e6m68D1;e6m68E1;e6m68F1;e6m68G1;e6m66B1	C:35-157,C:195-336;D:35-157,D:195-336;E:35-157,E:195-336;F:35-157,F:195-336;G:35-157,G:195-336;A:35-157,A:195-336;B:35-157,B:195-336	Connexin 26	Connexin 26	Connexin 26	Pannexin-1 (PANX1) [Cleaved into: Caspase-activated pannexin-1 (Caspase-activated PANX1)]	1	426
PANX	HsPANX3	Homo sapiens (Human)	Q96QZ0	7	✓	×	81.766	Correct	✓	Multi-pass	7	0.74	6	0.732	0.008	0.0191943	0.939	Q96QZ0_F1_nD1	6-375	Connexin 26	Connexin 26	Connexin 26	Pannexin-3	1	392
PANX	HsPANX2	Homo sapiens (Human)	Q96RD6	7	✓	×	57.3638	Correct	✓	Multi-pass	7	0.7465	6	0.7325	0.014	0.0195408	0.8972	Q96RD6_F1_nD1	16-375	Connexin 26	Connexin 26	Connexin 26	Pannexin-2	1	677
PANX	MmPANX1	Mus musculus (Mouse)	Q9JIP4	7	✓	×	73.045	Correct	✓	Multi-pass	7	0.7445	6	0.7405	0.004	0.0201246	0.9861	Q9JIP4_F1_nD1	31-375	Connexin 26	Connexin 26	Connexin 26	Pannexin-1 [Cleaved into: Caspase-activated pannexin-1 (Caspase-activated PANX1)]	1	426
PANX	PtPANX1	Pan troglodytes (Chimpanzee)	H2Q4K2	7	×	×	70.65	Incorrect	✓	Multi-pass	5	0.784	6	0.7705	0.0135	0.00598243	0.9815							0.988	426
PANX	RnPANX1	Rattus norvegicus (Rat)	P60570	7	×	×	73.3848	Incorrect	✓	Multi-pass	5	0.8155	6	0.8	0.0155	0.00604805	0.9868	P60570_F1_nD1	6-375	Connexin 26	Connexin 26	Connexin 26	Pannexin-1 [Cleaved into: Caspase-activated pannexin-1 (Caspase-activated PANX1)]	0.955	426
pLGIC	DrGlyR2	Danio rerio (Zebrafish) (Brachydanio rerio)	F1R8P4	5	×	×	83.0768	Correct	✓	Multi-pass	5	0.7855	6	0.774	0.0115	0.00998683	0.9882	F1R8P4_F1_nD2;F1R8P4_F1_nD1	251-449;46-250	Neurotransmitter-gated ion-channel transmembrane pore;Immunoglobulin-like beta-sandwich	Neurotransmitter-gated ion-channel transmembrane pore;Nicotinic receptor ligand binding domain-like	Neurotransmitter-gated ion-channel transmembrane pore;Nicotinic receptor ligand binding domain-like	Glycine receptor subunit alpha-2	0.795	449
pLGIC	GvPGIC	Gloeobacter violaceus (strain ATCC 29082 / PCC 7421)	Q7NDN8	5	✓	✓	89.1309	Correct	✓	Multi-pass	5	0.784545	6	0.77	0.0145455	0.00934199	1.001	e3tlsA1;e3tlsA2;e4hfhE1;e4hfhE2;e3uubJ1;e3uubJ2;e3tltE1;e3tltE2;e3tluE1;e3tluE2;e3uu5E1;e3uu5E2;e3uu8E1;e3uu8E2;e3uu6B1;e3uu6B2;e3uubF1;e3uubF2;e4hfdE1;e4hfdE2	A:5-195;A:194-315;E:1-183;E:182-303;J:2-187;J:186-307;E:2-187;E:186-307;B:2-187;B:186-307;F:2-187;F:186-307	Immunoglobulin-like beta-sandwich;Neurotransmitter-gated ion-channel transmembrane pore	Nicotinic receptor ligand binding domain-like;Neurotransmitter-gated ion-channel transmembrane pore	Nicotinic receptor ligand binding domain-like;Neurotransmitter-gated ion-channel transmembrane pore	Proton-gated ion channel (GLIC) (Ligand-gated ion channel) (LGIC)	1	359
pLGIC	HsGlyR1	Homo sapiens (Human)	P23415	5	✓	✓	84.1492	Correct	✓	Multi-pass	5	0.78	6	0.7715	0.0085	0.00917663	0.9928	e2m6bA1;e2m6iA1;e2m6iB1;e2m6iC1;e2m6iD1;e2m6iE1;P23415_F1_nD2;P23415_F1_nD1	A:215-434;B:215-434;C:215-434;D:215-434;E:215-434;246-355,411-450;41-245	Neurotransmitter-gated ion-channel transmembrane pore;Immunoglobulin-like beta-sandwich	Neurotransmitter-gated ion-channel transmembrane pore;Nicotinic receptor ligand binding domain-like	Neurotransmitter-gated ion-channel transmembrane pore;Nicotinic receptor ligand binding domain-like	Glycine receptor subunit alpha-1 (Glycine receptor 48 kDa subunit) (Glycine receptor strychnine-binding subunit)	0.991	457
pLGIC	HsGlyR2	Homo sapiens (Human)	P23416	5	✓	×	84.1703	Correct	✓	Multi-pass	5	0.7375	6	0.728	0.0095	0.0111803	0.9917	P23416_F1_nD2;P23416_F1_nD1	256-370,406-445;56-255	Neurotransmitter-gated ion-channel transmembrane pore;Immunoglobulin-like beta-sandwich	Neurotransmitter-gated ion-channel transmembrane pore;Nicotinic receptor ligand binding domain-like	Neurotransmitter-gated ion-channel transmembrane pore;Nicotinic receptor ligand binding domain-like	Glycine receptor subunit alpha-2	0.847	452
pLGIC	HsGlyR3	Homo sapiens (Human)	O75311	5	✓	✓	84.144	Correct	✓	Multi-pass	5	0.781	6	0.7595	0.0215	0.0144732	0.9912	e5tinB2;e5vdhA1;e5vdhA2;e5vdhB1;e5vdhB2;e5vdhC1;e5vdhC2;e5vdhD1;e5vdhD2;e5vdhE1;e5vdhE2;e5vdiA1;e5vdiA2;e5vdiB1;e5vdiB2;e5vdiC1;e5vdiC2;e5vdiD1;e5vdiD2;e5tinB1	B:219-348;A:8-218;A:219-345;B:6-218;C:219-345;C:8-218;D:3-218;D:219-345;E:8-218;E:219-345;D:7-218;D:219-347	Neurotransmitter-gated ion-channel transmembrane pore;Immunoglobulin-like beta-sandwich	Neurotransmitter-gated ion-channel transmembrane pore;Nicotinic receptor ligand binding domain-like	Neurotransmitter-gated ion-channel transmembrane pore;Nicotinic receptor ligand binding domain-like	Glycine receptor subunit alpha-3	1	464
pLGIC	HsGlyRB	Homo sapiens (Human)	P48167	5	✓	×	77.754	Correct	✓	Multi-pass	5	0.7895	6	0.781	0.0085	0.0163755	0.9759	P48167_F1_nD2;P48167_F1_nD1	266-355,471-495;61-265	Neurotransmitter-gated ion-channel transmembrane pore;Immunoglobulin-like beta-sandwich	Neurotransmitter-gated ion-channel transmembrane pore;Nicotinic receptor ligand binding domain-like	Neurotransmitter-gated ion-channel transmembrane pore;Nicotinic receptor ligand binding domain-like	Glycine receptor subunit beta (Glycine receptor 58 kDa subunit)	0.987	497
pLGIC	HsnAChR7	Homo sapiens (Human)	P36544	5	✓	✓	78.2273	Correct	✓	Multi-pass	5	0.7855	6	0.7725	0.013	0.00887041	0.9664	e7ekpA1;e7ekpA2;e5afhA1;e5afhB1;e5afhD1;e5afjB1;e5afjD1;e5afkA1;e5afkC1;e5afkD1;e5afkE1;e5aflD1;e5afmA1;e5afmD1;e5afmE1;e5afmB1;e5afnB1;e5afnC1;e5afnD1;e5afnE1	A:23-228;A:229-347,A:434-502;A:0-204;B:0-204;D:0-204;C:0-204;E:0-204;B:0-206	Immunoglobulin-like beta-sandwich;Neurotransmitter-gated ion-channel transmembrane pore	Nicotinic receptor ligand binding domain-like;Neurotransmitter-gated ion-channel transmembrane pore	Nicotinic receptor ligand binding domain-like;Neurotransmitter-gated ion-channel transmembrane pore	Neuronal acetylcholine receptor subunit alpha-7 (nAChR7) (Nicotinic acetylcholine receptor subunit alpha-7)	1	502
pLGIC	HsnAChRa9	Homo sapiens (Human)	Q9UGM1	5	✓	✓	80.8335	Correct	✓	Multi-pass	5	0.783	6	0.7745	0.0085	0.00801315	0.9691	Q9UGM1_F1_nD1;e6hy7A1;Q9UGM1_F1_nD2;e4d01A1;e4uxuA1;e4uxuB1;e4uy2A1;e4uy2B1	31-235;A:2-213;236-350,411-479;A:2-212;A:3-212;B:3-212;A:5-212;B:5-212	Immunoglobulin-like beta-sandwich;Neurotransmitter-gated ion-channel transmembrane pore	Nicotinic receptor ligand binding domain-like;Neurotransmitter-gated ion-channel transmembrane pore	Nicotinic receptor ligand binding domain-like;Neurotransmitter-gated ion-channel transmembrane pore	Neuronal acetylcholine receptor subunit alpha-9 (Nicotinic acetylcholine receptor subunit alpha-9) (NACHR alpha-9)	1	479
pLGIC	MmGlyR2	Mus musculus (Mouse)	Q7TNC8	5	×	×	83.158	Incorrect	✓	Multi-pass	4	0.754	5	0.712222	0.0417778	0.0109545	0.9917	Q7TNC8_F1_nD1;Q7TNC8_F1_nD2	56-255;256-360,406-445	Immunoglobulin-like beta-sandwich;Neurotransmitter-gated ion-channel transmembrane pore	Nicotinic receptor ligand binding domain-like;Neurotransmitter-gated ion-channel transmembrane pore	Nicotinic receptor ligand binding domain-like;Neurotransmitter-gated ion-channel transmembrane pore	Glycine receptor subunit alpha-2	0.847	452
pLGIC	RnGlyR2	Rattus norvegicus (Rat)	P22771	5	×	×	82.9756	Incorrect	✓	Multi-pass	4	0.8095	5	0.749167	0.0603333	0.0114593	0.9915	P22771_F1_nD1;P22771_F1_nD2	56-255;256-370,406-445	Immunoglobulin-like beta-sandwich;Neurotransmitter-gated ion-channel transmembrane pore	Nicotinic receptor ligand binding domain-like;Neurotransmitter-gated ion-channel transmembrane pore	Nicotinic receptor ligand binding domain-like;Neurotransmitter-gated ion-channel transmembrane pore	Glycine receptor subunit alpha-2 (Glycine receptor strychnine-binding subunit)	0.844	452
TRPV	HsTRPV1	Homo sapiens (Human)	Q8NER1	4	✓	×	71.8502	Correct	✓	Multi-pass	4	0.772727	5	0.73	0.0427273	0.0100905	0.9889	e6l93A1;e6l93B1;e6l93C1;e6l93D1;e6l93E1;e6l93F1;Q8NER1_F1_nD1	A:108-361;B:108-361;C:108-361;D:111-361;E:108-358;F:108-361;56-760	Repetitive alpha hairpins	Ankyrin repeat	Ankyrin repeat	Transient receptor potential cation channel subfamily V member 1 (TrpV1) (Capsaicin receptor) (Osm-9-like TRP channel 1) (OTRPC1) (Vanilloid receptor 1)	1	839
TRPV	HsTRPV2	Homo sapiens (Human)	Q9Y5S1	4	✓	✓	78.7309	Correct	✓	Multi-pass	4	0.742	5	0.723333	0.0186667	0.010328	0.9801	e2f37A1;e2f37B1;Q9Y5S1_F1_nD2;Q9Y5S1_F1_nD1	A:71-318;B:70-318;376-410,431-675;26-375,681-725	Repetitive alpha hairpins;Voltage-gated ion channels	Ankyrin repeat;Voltage-gated ion channels	Ankyrin repeat;Voltage-gated ion channels	Transient receptor potential cation channel subfamily V member 2 (TrpV2) (Osm-9-like TRP channel 2) (OTRPC2) (Vanilloid receptor-like protein 1) (VRL-1)	0.835	764
TRPV	HsTRPV3	Homo sapiens (Human)	Q8NET8	4	✓	×	76.6262	Correct	✓	Multi-pass	4	0.8035	5	0.781765	0.0217353	0.0130888	0.9764	e6mhvB2;e6uw4A1;e6uw4A2;e6uw4B1;e6uw4B2;e6uw4C1;e6uw4C2;e6uw4D1;e6uw4D2;e6uw6A1;e6uw6A2;e6uw6B1;e6uw6B2;e6uw6C1;e6uw6C2;e6uw6D1;e6uw6D2;e6uw8A1;e6uw8A2;e6mhvB1	B:118-422,B:715-756;A:117-422,A:715-755;A:423-714;B:423-714;B:117-422,B:715-755;C:423-714;C:117-422,C:715-755;D:423-714;D:117-422,D:715-755;A:117-422,A:715-748;B:117-422,B:715-748;C:117-422,C:715-748;D:117-422,D:715-748	Repetitive alpha hairpins;Voltage-gated ion channels	Ankyrin repeat;Voltage-gated ion channels	Ankyrin repeat;Voltage-gated ion channels	Transient receptor potential cation channel subfamily V member 3 (TrpV3) (Vanilloid receptor-like 3) (VRL-3)	1	790
TRPV	HsTRPV4	Homo sapiens (Human)	Q9HBA0	4	✓	×	71.5328	Correct	✓	Multi-pass	4	0.7835	5	0.765385	0.0181154	0.0159852	0.9945	e4dx2A2;e4dx1B2;e4dx1A2;e4dx2B2;Q9HBA0_F1_nD1;Q9HBA0_F1_nD2	A:148-394;B:148-396;A:148-397;B:148-392;71-455,756-800;456-755	Repetitive alpha hairpins;Voltage-gated ion channels	Ankyrin repeat;Voltage-gated ion channels	Ankyrin repeat;Voltage-gated ion channels	Transient receptor potential cation channel subfamily V member 4 (TrpV4) (Osm-9-like TRP channel 4) (OTRPC4) (Transient receptor potential protein 12) (TRP12) (Vanilloid receptor-like channel 2) (Vanilloid receptor-like protein 2) (VRL-2) (Vanilloid receptor-related osmotically-activated channel) (VR-OAC)	1	871
TRPV	HsTRPV5	Homo sapiens (Human)	Q9NQA5	4	✓	✓	82.5928	Correct	✓	Multi-pass	4	0.783	5	0.7375	0.0455	0.0145458	0.9934	Q9NQA5_F1_nD2;Q9NQA5_F1_nD1	311-615;21-310,616-635	Voltage-gated ion channels;Repetitive alpha hairpins	Voltage-gated ion channels;Ankyrin repeat	Voltage-gated ion channels;Ankyrin repeat	Transient receptor potential cation channel subfamily V member 5 (TrpV5) (Calcium transport protein 2) (CaT2) (Epithelial calcium channel 1) (ECaC) (ECaC1) (Osm-9-like TRP channel 3) (OTRPC3)	0.834	729
TRPV	HsTRPV6	Homo sapiens (Human)	Q9H1D0	4	✓	✓	80.5685	Correct	✓	Multi-pass	4	0.776	5	0.728333	0.0476667	0.0131389	0.9933	e6bo8B2;e6bo8C1;e6bo8C2;e6bo8D1;e6bo8D2;e6bo9A1;e6bo9A2;e6bo9B1;e6bo9B2;e6bo9C1;e6bo9C2;e6bo9D1;e6bo9D2;e6boaA1;e6boaA2;e6boaB1;e6boaB2;e6boaC1;e6boaC2;e6bo8B1	B:311-614;C:28-310;C:311-614;D:311-614;D:28-310;A:311-614;A:28-310;B:28-310	Voltage-gated ion channels;Repetitive alpha hairpins	Voltage-gated ion channels;Ankyrin repeat	Voltage-gated ion channels;Ankyrin repeat	Transient receptor potential cation channel subfamily V member 6 (TrpV6) (CaT-like) (CaT-L) (Calcium transport protein 1) (CaT1) (Epithelial calcium channel 2) (ECaC2)	1	765
TRPV	MmTRPV3	Mus musculus (Mouse)	Q8K424	4	✓	×	76.0142	Correct	✓	Multi-pass	4	0.7905	5	0.743	0.0475	0.0160509	0.9708	e6dvwA1;e6dvwA2;e6pvlA1;e6pvlA2;e6pvlB1;e6pvlB2;e6pvlC1;e6pvlC2;e6pvlD1;e6pvlD2;e6pvmA1;e6pvmA2;e6pvmB1;e6pvmB2;e6pvmC1;e6pvmC2;e6pvmD1;e6pvmD2;e6pvnA1;e4n5qB1	A:423-714;A:115-422,A:715-758;B:423-714;B:115-422,B:715-758;C:423-714;C:115-422,C:715-758;D:423-714;D:115-422,D:715-758;B:118-367	Voltage-gated ion channels;Repetitive alpha hairpins	Voltage-gated ion channels;Ankyrin repeat	Voltage-gated ion channels;Ankyrin repeat	Transient receptor potential cation channel subfamily V member 3 (TrpV3)	1	791
TRPV	PtTRPV3	Pan troglodytes (Chimpanzee)	H2QBW5	4	×	×	74.827	Incorrect	✓	Multi-pass	6	0.93	7	0.91	0.02	0.0109545	0.9781							0.978	794
TRPV	RnTRPV3	Rattus norvegicus (Rat)	E9PU00	4	×	×	76.324	Incorrect	✓	Multi-pass	6	0.9425	7	0.936	0.0065	0.00444262	0.9662	E9PU00_F1_nD1;E9PU00_F1_nD2	76-425,716-750;426-715	Repetitive alpha hairpins;Voltage-gated ion channels	Ankyrin repeat;Voltage-gated ion channels	Ankyrin repeat;Voltage-gated ion channels	Transient receptor potential cation channel subfamily V member 3	0.984	791
UreI	HpUreI	Helicobacter pylori (strain ATCC 700392 / 26695) (Campylobacter pylori)	Q09068	6	✓	✓	90.1688	Correct	✓	Multi-pass	6	0.951	7	0.946	0.005	0.00307794	0.9552	Q09068_F1_nD1	1-190	Acid-activated urea channel	Acid-activated urea channel	Acid-activated urea channel	Acid-activated urea channel (Urease accessory protein UreI)	0.95	195
UreI	HtUreI	Helicobacter trogontum	A0A4V6YRX7	6	×	×	93.8169	Correct	✓	Multi-pass	6	0.934	7	0.92	0.014	0.00598243	0.9409							0.535	170
UreI	LeUreI	Limosilactobacillus equigenerosi DSM 18793 = JCM 14505	A0A0R1UI37	6	×	×	96.2368	Correct	✓	Multi-pass	6	0.95	7	0.95	0	0	0.9198							0.452	172
UreI	SaUreI	Streptococcus alactolyticus	A0A6N7X791	6	×	×	95.9219	Correct	✓	Multi-pass	6	0.95	7	0.95	0	0	0.9221							0.5	173
UreI	SsUreI	Streptococcus salivarius	Q55052	6	×	×	96.8226	Incorrect	✓	Multi-pass	2	0.716	3	0.417	0.299	0.0127321	0.9275							0.505	171
UreI	StUreI	Streptococcus thermophilus	A0A3G6JHI4	6	×	×	96.9181	Incorrect	✓	Multi-pass	2	0.643	3	0.413	0.23	0.0416881	0.9301							0.515	171
XPR	AtPHO1	Arabidopsis thaliana (Mouse-ear cress)	Q8S403	2	✓	×	77.9	Correct	✓	Multi-pass	2	0.7335	3	0.4005	0.333	0.0103999	0.7816	Q8S403_F1_nD5;Q8S403_F1_nD1;Q8S403_F1_nD4	426-460,531-770;1-40,96-160,206-215,281-375;381-425,466-530	Family A G protein-coupled receptor-like;SPX domain	Family A G protein-coupled receptor-like;SPX domain	Family A G protein-coupled receptor-like;SPX domain	Phosphate transporter PHO1 (Protein PHO1) (AtPHO1)	0.467	782
XPR	DmPXo	Drosophila melanogaster (Fruit fly)	Q9VRR2	2	✓	×	85.2137	Correct	✓	Multi-pass	2	0.638182	3	0.445455	0.192727	0.0342982	0.8873	Q9VRR2_F1_nD1;Q9VRR2_F1_nD2	1-215;226-600	SPX domain;Family A G protein-coupled receptor-like	SPX domain;Family A G protein-coupled receptor-like	SPX domain;Family A G protein-coupled receptor-like	Solute carrier family 53 member 1 (Inorganic phosphate-sensitive XPR1 homolog) (Phosphate exporter PXo) (Xenotropic and polytropic retrovirus receptor 1)	0.998	671
XPR	GmPHO1	Glycine max (Soybean) (Glycine hispida)	I1J6T3	2	×	×	78.54	Correct	✓	Multi-pass	2	0.636	3	0.4105	0.2255	0.0331504	0.816	I1J6T3_F1_nD1;I1J6T3_F1_nD3	6-40,106-155,291-385;431-470,541-770	SPX domain;Family A G protein-coupled receptor-like	SPX domain;Family A G protein-coupled receptor-like	SPX domain;Family A G protein-coupled receptor-like	PHO1	0.7	791
XPR	HsXPR1	Homo sapiens (Human)	Q9UBH6	2	✓	×	83.3668	Correct	✓	Multi-pass	2	0.64	3	0.4425	0.1975	0.0390681	0.9046	e5ijhA1;Q9UBH6_F1_nD2;e5ijhB1;Q9UBH6_F1_nD1	A:2-99,A:123-205;231-620;B:2-204;1-100,121-215,621-630	SPX domain;Family A G protein-coupled receptor-like	SPX domain;Family A G protein-coupled receptor-like	SPX domain;Family A G protein-coupled receptor-like	Solute carrier family 53 member 1 (Phosphate exporter SLC53A1) (Protein SYG1 homolog) (Xenotropic and polytropic murine leukemia virus receptor X3) (X-receptor) (Xenotropic and polytropic retrovirus receptor 1)	1	696
XPR	MmXPR1	Mus musculus (Mouse)	Q9Z0U0	2	×	×	83.6233	Correct	✓	Multi-pass	2	0.577	3	0.4095	0.1675	0.0171985	0.9028	Q9Z0U0_F1_nD1;Q9Z0U0_F1_nD2	1-215;231-620	SPX domain;Family A G protein-coupled receptor-like	SPX domain;Family A G protein-coupled receptor-like	SPX domain;Family A G protein-coupled receptor-like	Solute carrier family 53 member 1 (Phosphate exporter SLC53A1) (Protein SYG1 homolog) (Rmc-1) (Xenotropic and polytropic retrovirus receptor 1)	0.952	695
XPR	PtXPR1	Pan troglodytes (Chimpanzee)	A0A6D2W3B4	2	×	×	79.5758	Correct	✓	Multi-pass	2	0.675	4	0.365789	0.309211	0.0333246	0.9097							1	696
XPR	RnXPR1	Rattus norvegicus (Rat)	A0A8I6ADR6	2	×	×	N/A	Incorrect	✓	Multi-pass	7	0.746	6	0.728	0.018	0.0234857	0.9085							0.875	631
XPR	ScPHO91	Saccharomyces cerevisiae (strain ATCC 204508 / S288c) (Baker's yeast)	P27514	2	×	×	74.6362	Incorrect	✓	Multi-pass	6	0.8265	5	0.8095	0.017	0.0225424	0.9134	P27514_F1_nD1;P27514_F1_nD4	1-135,201-290,316-325;431-894	SPX domain;dicarboxylate/sodium symporter	SPX domain;dicarboxylate/sodium symporter	SPX domain;dicarboxylate/sodium symporter	Low-affinity phosphate transporter PHO91	0.36	894

## Sheet: Table_S5
Protein Name	UniProt ID	Organism	Annotated/Assumed Oligomeric State	AF Predicted Oligomeric State	Correct Using AF2?	Monomer pLDDT	Max Foldseek TM Score	Membrane Localisation?	Multipass?	Domain ID	PDB Range	X Group Name	H Group Name	T Group Name	MMseqs2 Sequence Similarity Score	Sequence_Length
RUVA_LISW6	A0AIY2	Listeria welshimeri serovar 6b (strain ATCC 35897 / DSM 20650 / CIP 8149 / NCTC 11857 / SLCC 5334 / V8)	4	4	Correct	88.27	0.11	No	No	A0AIY2_nD3; A0AIY2_nD2; A0AIY2_nD1	151-200; 66-140; 1-65	RuvA-C; HhH/H2TH; OB-fold	RuvA-C, UBA, CRAL/TRIO-N, HBS1; SAM/DNA-glycosylase; Nucleic acid-binding protein	UBA-like domain; SAM domain-like; Nucleic acid-binding protein	0.328	201
MSCL_LISW6	A0AKH0	Listeria welshimeri serovar 6b (strain ATCC 35897 / DSM 20650 / CIP 8149 / NCTC 11857 / SLCC 5334 / V8)	5	5	Correct	84.8	0.12	Yes	Yes	A0AKH0_nD1	6-100	Gated mechanosensitive channel	Gated mechanosensitive channel	Gated mechanosensitive channel	0.639	130
LAMB_AERHH	A0KHF6	Aeromonas hydrophila subsp. hydrophila (strain ATCC 7966 / DSM 30187 / BCRC 13018 / CCUG 14551 / JCM 1027 / KCTC 2358 / NCIMB 9240 / NCTC 8049)	3	3	Correct	93.21	0.14	No	No	A0KHF6_nD1	26-190,211-440	Outer membrane meander beta-barrels	Porins	Maltoporin-like	0.373	440
MSCL_SHESA	A0KSJ1	Shewanella sp. (strain ANA-3)	5	5	Correct	82.93	0.15	Yes	Yes	A0KSJ1_nD1	6-115	Gated mechanosensitive channel	Gated mechanosensitive channel	Gated mechanosensitive channel	0.471	136
MHPB_MYCUA	A0PL52	Mycobacterium ulcerans (strain Agy99)	4	2	Incorrect	96.4	0.15	No	No	A0PL52_nD1	1-310	LigB-like	LigB-like	LigB-like	0.471	313
HEM1_MYCA1	A0QLI1	Mycobacterium avium (strain 104)	2	2	Correct	88.91	0.152	No	No	A0QLI1_nD2; A0QLI1_nD1	166-430; 1-155	Rossmann-like; Alpha-beta plaits	Rossmann-related; Glutamyl tRNA-reductase catalytic, N-terminal domain	NAD(P)-binding Rossmann-fold domains; Glutamyl tRNA-reductase catalytic, N-terminal domain	0.368	459
OCTT_MYCS2	A0R109	Mycolicibacterium smegmatis (strain ATCC 700084 / mc(2)155) (Mycobacterium smegmatis)	4	2	Incorrect	93.55	0.16	No	No	A0R109_nD1	11-245	Flavodoxin-like	SGNH hydrolase	SGNH hydrolase	0	252
MTNB_BACAH	A0RI44	Bacillus thuringiensis (strain Al Hakam)	4	4	Correct	94.02	0.17	No	No	A0RI44_nD1	1-200	AraD-like aldolase/epimerase	AraD-like aldolase/epimerase	AraD-like aldolase/epimerase	0.433	212
PCNA_CENSY	A0RXH7	Cenarchaeum symbiosum (strain A)	3	3	Correct	93.85	0.17	No	No	A0RXH7_nD1; A0RXH7_nD2	1-125; 126-245	DNA clamp; DNA clamp	DNA clamp; DNA clamp	DNA clamp; DNA clamp	0.314	248
MSCL_PELPD	A1APN2	Pelobacter propionicus (strain DSM 2379 / NBRC 103807 / OttBd1)	5	5	Correct	79.51	0.17	Yes	Yes	A1APN2_nD1	16-105	Gated mechanosensitive channel	Gated mechanosensitive channel	Gated mechanosensitive channel	0.459	145
MSCL_YERE8	A1JRZ6	Yersinia enterocolitica serotype O:8 / biotype 1B (strain NCTC 13174 / 8081)	5	4	Incorrect	84.69	0.17	Yes	Yes	A1JRZ6_nD1	6-105	Gated mechanosensitive channel	Gated mechanosensitive channel	Gated mechanosensitive channel	0.48	136
MHPB_AZOSB	A1K6Y7	Azoarcus sp. (strain BH72)	4	2	Incorrect	96.97	0.17	No	No	A1K6Y7_nD1	1-315	LigB-like	LigB-like	LigB-like	0.522	317
LPXD_NEIMF	A1KRL2	Neisseria meningitidis serogroup C / serotype 2a (strain ATCC 700532 / DSM 15464 / FAM18)	3	3	Correct	95.81	0.17	No	No	A1KRL2_nD2; A1KRL2_nD1	101-305,311-348; 1-100	Single-stranded left-handed beta-helix; MurF and HprK N-domain-like	Trimeric LpxA-like enzymes; MurF and HprK N-domain-like	Trimeric LpxA-like enzymes; MurF and HprK N-domain-like	0.47	348
DCD_PYRIL	A1RVJ1	Pyrobaculum islandicum (strain DSM 4184 / JCM 9189 / GEO3)	3	3	Correct	97.25	0.17	No	No	A1RVJ1_nD1	1-175	beta-clip	dUTPase-like	dUTPase-like	0.341	176
MSCL_BURMS	A1V513	Burkholderia mallei (strain SAVP1)	5	5	Correct	83.43	0.17	Yes	Yes	A1V513_nD1	6-60,86-125	Gated mechanosensitive channel	Gated mechanosensitive channel	Gated mechanosensitive channel	0.418	143
MSCL_POLNA	A1VK53	Polaromonas naphthalenivorans (strain CJ2)	5	5	Correct	81.04	0.17	Yes	Yes	A1VK53_nD1	6-125	Gated mechanosensitive channel	Gated mechanosensitive channel	Gated mechanosensitive channel	0.394	142
LPXD_BURM9	A2SB83	Burkholderia mallei (strain NCTC 10229)	3	3	Correct	96.01	0.17	No	No	A2SB83_nD2; A2SB83_nD1	106-355; 1-105	Single-stranded left-handed beta-helix; MurF and HprK N-domain-like	Trimeric LpxA-like enzymes; MurF and HprK N-domain-like	Trimeric LpxA-like enzymes; MurF and HprK N-domain-like	0.422	361
SECB_BURM7	A3MQ26	Burkholderia mallei (strain NCTC 10247)	4	2	Incorrect	92.13	0.18	No	No	A3MQ26_nD1	11-140	Bacterial protein-export protein SecB	Bacterial protein-export protein SecB	Bacterial protein-export protein SecB	0.434	159
CAPPA_PYRCJ	A3MVZ5	Pyrobaculum calidifontis (strain DSM 21063 / JCM 11548 / VA1)	4	2	Incorrect	94.27	0.18	No	No	A3MVZ5_nD1	1-459	TIM beta/alpha-barrel	TIM barrels	TIM barrels	0.277	459
MSCL_ACTP2	A3N2P0	Actinobacillus pleuropneumoniae serotype 5b (strain L20)	5	4	Incorrect	82.28	0.18	Yes	Yes	A3N2P0_nD1	6-105	Gated mechanosensitive channel	Gated mechanosensitive channel	Gated mechanosensitive channel	0.5	129
GLMU_PROM0	A3PBY5	Prochlorococcus marinus (strain MIT 9301)	3	3	Correct	95.78	0.187	No	No	A3PBY5_nD2; A3PBY5_nD1	246-445; 1-245	Single-stranded left-handed beta-helix; Nucleotide-diphospho-sugar transferases	Trimeric LpxA-like enzymes; Nucleotide-diphospho-sugar transferases	Trimeric LpxA-like enzymes; Nucleotide-diphospho-sugar transferases	0.403	449
RUVA_PROM0	A3PCR4	Prochlorococcus marinus (strain MIT 9301)	4	4	Correct	84.47	0.188	No	No	A3PCR4_nD2; A3PCR4_nD1; A3PCR4_nD3	71-150; 1-70; 161-220	HhH/H2TH; OB-fold; RuvA-C	SAM/DNA-glycosylase; Nucleic acid-binding protein; RuvA-C, UBA, CRAL/TRIO-N, HBS1	SAM domain-like; Nucleic acid-binding protein; UBA-like domain	0.3	225
MSCL_CERS1	A3PMB5	Cereibacter sphaeroides (strain ATCC 17029 / ATH 2.4.9) (Rhodobacter sphaeroides)	5	4	Incorrect	85.72	0.189	Yes	Yes	A3PMB5_nD1	6-60,81-120	Gated mechanosensitive channel	Gated mechanosensitive channel	Gated mechanosensitive channel	0.409	146
PSUG_SACEN	A4F929	Saccharopolyspora erythraea (strain ATCC 11635 / DSM 40517 / JCM 4748 / NBRC 13426 / NCIMB 8594 / NRRL 2338)	3	3	Correct	95.97	0.19	No	No	A4F929_nD1	6-303	Indigoidine synthase A-like (Pfam 04227)	Indigoidine synthase A-like (Pfam 04227)	Indigoidine synthase A-like (Pfam 04227)	0.467	303
GLGC_GEOTN	A4IS22	Geobacillus thermodenitrificans (strain NG80-2)	4	4	Correct	92.5	0.19	No	No	A4IS22_nD1; A4IS22_nD2	1-275; 281-380	Nucleotide-diphospho-sugar transferases; Single-stranded left-handed beta-helix	Nucleotide-diphospho-sugar transferases; Trimeric LpxA-like enzymes	Nucleotide-diphospho-sugar transferases; Trimeric LpxA-like enzymes	0.421	387
IOLG_CORGB	A4QAF9	Corynebacterium glutamicum (strain R)	4	4	Correct	97.37	0.19	No	No	A4QAF9_nD2; A4QAF9_nD1	96-335; 6-95	FwdE/GAPDH domain-like; Rossmann-like	Glyceraldehyde-3-phosphate dehydrogenase-like, C-terminal domain; Rossmann-related	Glyceraldehyde-3-phosphate dehydrogenase-like, C-terminal domain; NAD(P)-binding Rossmann-fold domains	0.394	337
MSCL_CHLPM	A4SEF1	Chlorobium phaeovibrioides (strain DSM 265 / 1930) (Prosthecochloris vibrioformis (strain DSM 265))	5	5	Correct	83.54	0.2	Yes	Yes	A4SEF1_nD1	16-110,121-145	Gated mechanosensitive channel	Gated mechanosensitive channel	Gated mechanosensitive channel	0.391	149
PLSX_POLAQ	A4SVV3	Polynucleobacter asymbioticus (strain DSM 18221 / CIP 109841 / QLW-P1DMWA-1) (Polynucleobacter necessarius subsp. asymbioticus)	2	2	Correct	93.67	0.2	No	No	A4SVV3_nD1; A4SVV3_nD2	1-125,291-330; 126-290	Isocitrate/Isopropylmalate dehydrogenase-like; Isocitrate/Isopropylmalate dehydrogenase-like	Isocitrate/Isopropylmalate dehydrogenase-like; Isocitrate/Isopropylmalate dehydrogenase-like	Isocitrate/Isopropylmalate dehydrogenase-like; Isocitrate/Isopropylmalate dehydrogenase-like	0.416	337
MSCL_YERPP	A4TH19	Yersinia pestis (strain Pestoides F)	5	4	Incorrect	84.74	0.2	Yes	Yes	A4TH19_nD1	6-105	Gated mechanosensitive channel	Gated mechanosensitive channel	Gated mechanosensitive channel	0.471	137
XGPT_CERS5	A4WRD6	Cereibacter sphaeroides (strain ATCC 17025 / ATH 2.4.3) (Rhodobacter sphaeroides)	4	2	Incorrect	90.95	0.2	No	No	A4WRD6_nD1	6-160	PRTase-like	PRTase-like	PRTase-like	0.454	167
TPIS_METS5	A4YGQ6	Metallosphaera sedula (strain ATCC 51363 / DSM 5348 / JCM 9185 / NBRC 15509 / TH2)	4	4	Correct	97.28	0.2	No	No	A4YGQ6_nD1	1-225	TIM beta/alpha-barrel	TIM barrels	TIM barrels	0.484	228
MSCL_BRASO	A4YWD8	Bradyrhizobium sp. (strain ORS 278)	5	5	Correct	84.05	0.208	Yes	Yes	A4YWD8_nD1	1-115	Gated mechanosensitive channel	Gated mechanosensitive channel	Gated mechanosensitive channel	0.414	138
ASSY_DEHMB	A5FQ73	Dehalococcoides mccartyi (strain ATCC BAA-2100 / JCM 16839 / KCTC 5957 / BAV1)	4	4	Correct	94.34	0.21	No	No	A5FQ73_nD2; A5FQ73_nD1	171-360; 1-165	Argininosuccinate synthetase-C; HUP domain-like	Argininosuccinate synthetase-C; HUP domains	Argininosuccinate synthetase-C; HUP domains	0.483	406
GLMU_ACICJ	A5G0T8	Acidiphilium cryptum (strain JF-5)	3	3	Correct	95.86	0.21	No	No	A5G0T8_nD1; A5G0T8_nD2	1-245; 246-415	Nucleotide-diphospho-sugar transferases; Single-stranded left-handed beta-helix	Nucleotide-diphospho-sugar transferases; Trimeric LpxA-like enzymes	Nucleotide-diphospho-sugar transferases; Trimeric LpxA-like enzymes	0.446	437
RLMH_GEOUR	A5G903	Geotalea uraniireducens (strain Rf4) (Geobacter uraniireducens)	2	2	Correct	96.13	0.21	No	No	A5G903_nD1	1-150	alpha/beta knot	alpha/beta knot	alpha/beta knot	0.335	153
MSCL_LIMRD	A5VIB3	Limosilactobacillus reuteri (strain DSM 20016) (Lactobacillus reuteri)	5	4	Incorrect	88.09	0.21	Yes	Yes	A5VIB3_nD1	16-95	Gated mechanosensitive channel	Gated mechanosensitive channel	Gated mechanosensitive channel	0.484	123
DAPA_LIMRD	A5VJ58	Limosilactobacillus reuteri (strain DSM 20016) (Lactobacillus reuteri)	4	4	Correct	97.42	0.21	No	No	A5VJ58_nD1	6-300	TIM beta/alpha-barrel	TIM barrels	TIM barrels	0.468	307
THIG_BRUO2	A5VNE4	Brucella ovis (strain ATCC 25840 / 63/290 / NCTC 10512)	4	4	Correct	93.84	0.21	No	No	A5VNE4_nD1	1-255	TIM beta/alpha-barrel	TIM barrels	TIM barrels	0.484	256
MSCL_BRUO2	A5VNQ9	Brucella ovis (strain ATCC 25840 / 63/290 / NCTC 10512)	5	5	Correct	83.95	0.212	Yes	Yes	A5VNQ9_nD1	16-135	Gated mechanosensitive channel	Gated mechanosensitive channel	Gated mechanosensitive channel	0.463	138
RUVA_NITSB	A6Q3Z8	Nitratiruptor sp. (strain SB155-2)	4	4	Correct	90.98	0.217	No	No	A6Q3Z8_nD2; A6Q3Z8_nD1; A6Q3Z8_nD3	61-140; 1-60; 141-180	HhH/H2TH; OB-fold; RuvA-C	SAM/DNA-glycosylase; Nucleic acid-binding protein; RuvA-C, UBA, CRAL/TRIO-N, HBS1	SAM domain-like; Nucleic acid-binding protein; UBA-like domain	0.353	184
LPXD_JANMA	A6SZP1	Janthinobacterium sp. (strain Marseille) (Minibacterium massiliensis)	3	3	Correct	96.43	0.22	No	No	A6SZP1_nD1; A6SZP1_nD2	1-95; 96-300,306-345	MurF and HprK N-domain-like; Single-stranded left-handed beta-helix	MurF and HprK N-domain-like; Trimeric LpxA-like enzymes	MurF and HprK N-domain-like; Trimeric LpxA-like enzymes	0.465	350
BIOD_META3	A6UVE3	Methanococcus aeolicus (strain ATCC BAA-1280 / DSM 17508 / OCM 812 / Nankai-3)	2	2	Correct	95.97	0.22	No	No	A6UVE3_nD1	1-210	P-loop domains-like	P-loop domains-related	P-loop containing nucleoside triphosphate hydrolases	0.317	212
MSCL_ACTSZ	A6VKX7	Actinobacillus succinogenes (strain ATCC 55618 / DSM 22257 / CCUG 43843 / 130Z)	5	5	Correct	85.95	0.22	Yes	Yes	A6VKX7_nD1	6-105	Gated mechanosensitive channel	Gated mechanosensitive channel	Gated mechanosensitive channel	0.465	128
LPXA_BRUA4	A6X0K1	Brucella anthropi (strain ATCC 49188 / DSM 6882 / CCUG 24695 / JCM 21032 / LMG 3331 / NBRC 15819 / NCTC 12168 / Alc 37) (Ochrobactrum anthropi)	3	3	Correct	94.59	0.22	No	No	A6X0K1_nD1	6-270	Single-stranded left-handed beta-helix	Trimeric LpxA-like enzymes	Trimeric LpxA-like enzymes	0.383	278
RUVA_CLOBL	A7GHT9	Clostridium botulinum (strain Langeland / NCTC 10281 / Type F)	4	4	Correct	89.26	0.22	No	No	A7GHT9_nD3; A7GHT9_nD1; A7GHT9_nD2	141-195; 1-65; 66-140	RuvA-C; OB-fold; HhH/H2TH	RuvA-C, UBA, CRAL/TRIO-N, HBS1; Nucleic acid-binding protein; SAM/DNA-glycosylase	UBA-like domain; Nucleic acid-binding protein; SAM domain-like	0.321	197
GLMU_CLOBL	A7GJD9	Clostridium botulinum (strain Langeland / NCTC 10281 / Type F)	3	3	Correct	96.79	0.225	No	No	A7GJD9_nD2; A7GJD9_nD1	251-440; 1-250	Single-stranded left-handed beta-helix; Nucleotide-diphospho-sugar transferases	Trimeric LpxA-like enzymes; Nucleotide-diphospho-sugar transferases	Trimeric LpxA-like enzymes; Nucleotide-diphospho-sugar transferases	0.501	457
GLMU_CAMJD	A7H432	Campylobacter jejuni subsp. doylei (strain ATCC BAA-1458 / RM4099 / 269.97)	3	3	Correct	96.13	0.229	No	No	A7H432_nD2; A7H432_nD1	246-429; 1-245	Single-stranded left-handed beta-helix; Nucleotide-diphospho-sugar transferases	Trimeric LpxA-like enzymes; Nucleotide-diphospho-sugar transferases	Trimeric LpxA-like enzymes; Nucleotide-diphospho-sugar transferases	0.396	429
LPXA_ANADF	A7H9D6	Anaeromyxobacter sp. (strain Fw109-5)	3	3	Correct	97.37	0.23	No	No	A7H9D6_nD1	6-255	Single-stranded left-handed beta-helix	Trimeric LpxA-like enzymes	Trimeric LpxA-like enzymes	0.447	257
TRPD_METB6	A7I4T7	Methanoregula boonei (strain DSM 21154 / JCM 14090 / 6A8)	2	2	Correct	95.93	0.23	No	No	A7I4T7_nD1; A7I4T7_nD2	1-70; 71-339	Nucleoside phosphorylase/phosphoribosyltransferase-N; Nucleoside phosphorylase/phosphoribosyltransferase catalytic domain	Nucleoside phosphorylase/phosphoribosyltransferase-N; Nucleoside phosphorylase/phosphoribosyltransferase catalytic domain	Nucleoside phosphorylase/phosphoribosyltransferase-N; Nucleoside phosphorylase/phosphoribosyltransferase catalytic domain	0.445	339
TANK-binding kinase 1-binding protein 1 (TBK1-binding protein 1)	A7MCY6	Homo sapiens (Human)	2	1	Incorrect	64.49	0.23	No	No	A7MCY6_F1_nD1; A7MCY6_F1_nD3; A7MCY6_F1_nD2	36-85; 581-610; 96-180,226-330	beta-beta-alpha zinc fingers; beta-beta-alpha zinc fingers; beta-beta-alpha zinc fingers	beta-beta-alpha zinc fingers; beta-beta-alpha zinc fingers; beta-beta-alpha zinc fingers	beta-beta-alpha zinc fingers; beta-beta-alpha zinc fingers; beta-beta-alpha zinc fingers	0.567	615
MSCL_CROS8	A7MPE5	Cronobacter sakazakii (strain ATCC BAA-894) (Enterobacter sakazakii)	5	5	Correct	86.02	0.23	Yes	Yes	A7MPE5_nD1	6-105	Gated mechanosensitive channel	Gated mechanosensitive channel	Gated mechanosensitive channel	0.466	135
MTNB_BACVZ	A7Z3X6	Bacillus velezensis (strain DSM 23117 / BGSC 10A6 / LMG 26770 / FZB42) (Bacillus amyloliquefaciens subsp. plantarum)	4	4	Correct	93.5	0.23	No	No	A7Z3X6_nD1	1-205	AraD-like aldolase/epimerase	AraD-like aldolase/epimerase	AraD-like aldolase/epimerase	0.407	209
ALLB_BACVZ	A7Z8F5	Bacillus velezensis (strain DSM 23117 / BGSC 10A6 / LMG 26770 / FZB42) (Bacillus amyloliquefaciens subsp. plantarum)	4	2	Incorrect	96.07	0.23	No	No	A7Z8F5_nD1; A7Z8F5_nD2	1-50; 51-454	Composite domain of metallo-dependent hydrolases; TIM beta/alpha-barrel	Composite domain of metallo-dependent hydrolases; TIM barrels	Composite domain of metallo-dependent hydrolases; TIM barrels	0.433	454
MSCL_CAMC1	A7ZCB7	Campylobacter concisus (strain 13826)	5	5	Correct	82.5	0.23	Yes	Yes	A7ZCB7_nD1	6-105	Gated mechanosensitive channel	Gated mechanosensitive channel	Gated mechanosensitive channel	0.48	135
PHYDA_ECO24	A7ZQY1	Escherichia coli O139:H28 (strain E24377A / ETEC)	4	4	Correct	97.69	0.23	No	No	A7ZQY1_nD2; A7ZQY1_nD1	46-455; 1-45	TIM beta/alpha-barrel; Composite domain of metallo-dependent hydrolases	TIM barrels; Composite domain of metallo-dependent hydrolases	TIM barrels; Composite domain of metallo-dependent hydrolases	0.407	461
MSCL_ECO24	A7ZSH9	Escherichia coli O139:H28 (strain E24377A / ETEC)	5	5	Correct	84.56	0.23	Yes	Yes	A7ZSH9_nD1	6-105	Gated mechanosensitive channel	Gated mechanosensitive channel	Gated mechanosensitive channel	0.457	136
MSCL_ECOHS	A8A595	Escherichia coli O9:H4 (strain HS)	5	5	Correct	84.62	0.237	Yes	Yes	A8A595_nD1	6-105	Gated mechanosensitive channel	Gated mechanosensitive channel	Gated mechanosensitive channel	0.457	136
Thiazole synthase	A8FM94	Campylobacter jejuni subsp. jejuni serotype O:6 (strain 81116 / NCTC 11828)	4	4	Correct	91.21	0.24	No	No						0.468	258
MSCL_SERP5	A8GKG9	Serratia proteamaculans (strain 568)	5	5	Correct	83.47	0.24	Yes	Yes	A8GKG9_nD1	6-105	Gated mechanosensitive channel	Gated mechanosensitive channel	Gated mechanosensitive channel	0.457	138
GLSA_AZOC5	A8IEU9	Azorhizobium caulinodans (strain ATCC 43989 / DSM 5975 / JCM 20966 / LMG 6465 / NBRC 14845 / NCIMB 13405 / ORS 571)	4	4	Correct	96.15	0.24	No	No	A8IEU9_nD1; A8IEU9_nD2	61-195; 1-60,196-305	alpha-helical domain in beta-lactamase/transpeptidase-like proteins; Profilin-like	alpha-helical domain in beta-lactamase/transpeptidase-like proteins; a+b domain in beta-lactamase/transpeptidase-like proteins	alpha-helical domain in beta-lactamase/transpeptidase-like proteins; a+b domain in beta-lactamase/transpeptidase-like proteins	0.428	309
MSCL_ALKOO	A8MGZ0	Alkaliphilus oremlandii (strain OhILAs) (Clostridium oremlandii (strain OhILAs))	5	5	Correct	84.14	0.24	Yes	Yes	A8MGZ0_nD1	16-130	Gated mechanosensitive channel	Gated mechanosensitive channel	Gated mechanosensitive channel	0.5	131
SYH_LACH4	A8YUZ9	Lactobacillus helveticus (strain DPC 4571)	2	2	Correct	94.23	0.24	No	No	A8YUZ9_nD2; A8YUZ9_nD1	331-425; 6-330	Anticodon-binding domain of Class II aaRS; Class II aaRS and biotin synthetases	Anticodon-binding domain of Class II aaRS; Class II aaRS and biotin synthetases	Anticodon-binding domain of Class II aaRS; Class II aaRS and biotin synthetases	0.444	428
LPXD_BURM1	A9AIM4	Burkholderia multivorans (strain ATCC 17616 / 249)	3	3	Correct	95.87	0.24	No	No	A9AIM4_nD1; A9AIM4_nD2	1-105; 106-355	MurF and HprK N-domain-like; Single-stranded left-handed beta-helix	MurF and HprK N-domain-like; Trimeric LpxA-like enzymes	MurF and HprK N-domain-like; Trimeric LpxA-like enzymes	0.438	360
MSCL_BURM1	A9AIS5	Burkholderia multivorans (strain ATCC 17616 / 249)	5	5	Correct	83.33	0.24	Yes	Yes	A9AIS5_nD1	6-60,86-140	Gated mechanosensitive channel	Gated mechanosensitive channel	Gated mechanosensitive channel	0.417	143
TRUA_PETMO	A9BGW7	Petrotoga mobilis (strain DSM 10674 / SJ95)	2	2	Correct	96.9	0.24	No	No	A9BGW7_nD1	1-245	Alpha-beta plaits	Pseudouridine synthase	Pseudouridine synthase	0.38	245
ISPF_PETMO	A9BHL8	Petrotoga mobilis (strain DSM 10674 / SJ95)	3	3	Correct	97.53	0.24	No	No	A9BHL8_nD1	1-160	Bacillus chorismate mutase-like	2C-methyl-D-erythritol 2,4-cyclodiphosphate synthase IspF	2C-methyl-D-erythritol 2,4-cyclodiphosphate synthase IspF	0.381	162
LPXD_NEIM0	A9M3S8	Neisseria meningitidis serogroup C (strain 053442)	3	3	Correct	95.75	0.242	No	No	A9M3S8_nD2; A9M3S8_nD1	96-305,311-348; 6-95	Single-stranded left-handed beta-helix; MurF and HprK N-domain-like	Trimeric LpxA-like enzymes; MurF and HprK N-domain-like	Trimeric LpxA-like enzymes; MurF and HprK N-domain-like	0.47	348
MSCL_BRUC2	A9M8A1	Brucella canis (strain ATCC 23365 / NCTC 10854)	5	5	Correct	84.13	0.244	Yes	Yes	A9M8A1_nD1	16-105	Gated mechanosensitive channel	Gated mechanosensitive channel	Gated mechanosensitive channel	0.463	138
MSCL_YERPG	A9R923	Yersinia pestis bv. Antiqua (strain Angola)	5	4	Incorrect	84.75	0.245	Yes	Yes	A9R923_nD1	6-105	Gated mechanosensitive channel	Gated mechanosensitive channel	Gated mechanosensitive channel	0.471	137
MSCL_BACMK	A9VKI1	Bacillus mycoides (strain KBAB4) (Bacillus weihenstephanensis)	5	4	Incorrect	83.08	0.25	Yes	Yes	A9VKI1_nD1	16-130	Gated mechanosensitive channel	Gated mechanosensitive channel	Gated mechanosensitive channel	0.541	133
LPXD_METEP	A9W4H0	Methylorubrum extorquens (strain PA1) (Methylobacterium extorquens)	3	3	Correct	95.86	0.25	No	No	A9W4H0_nD1; A9W4H0_nD2	6-110; 111-345	MurF and HprK N-domain-like; Single-stranded left-handed beta-helix	MurF and HprK N-domain-like; Trimeric LpxA-like enzymes	MurF and HprK N-domain-like; Trimeric LpxA-like enzymes	0.404	351
MSCL_CHLAA	A9WJI9	Chloroflexus aurantiacus (strain ATCC 29366 / DSM 635 / J-10-fl)	5	4	Incorrect	85.8	0.25	Yes	Yes	A9WJI9_nD1	16-105	Gated mechanosensitive channel	Gated mechanosensitive channel	Gated mechanosensitive channel	0.388	139
AROC_CHLTB	B0BC02	Chlamydia trachomatis serovar L2b (strain UCH-1/proctitis)	4	4	Correct	93.65	0.25	No	No	B0BC02_nD1	1-355	Chorismate synthase, AroC	Chorismate synthase, AroC	Chorismate synthase, AroC	0.475	357
LPXA_RICRO	B0BVR3	Rickettsia rickettsii (strain Iowa)	3	3	Correct	96.65	0.25	No	No	B0BVR3_nD1	6-255	Single-stranded left-handed beta-helix	Trimeric LpxA-like enzymes	Trimeric LpxA-like enzymes	0.436	264
LPXD_RICRO	B0BVR5	Rickettsia rickettsii (strain Iowa)	3	3	Correct	95.43	0.25	No	No	B0BVR5_nD2; B0BVR5_nD1	106-315,336-345; 11-105	Single-stranded left-handed beta-helix; MurF and HprK N-domain-like	Trimeric LpxA-like enzymes; MurF and HprK N-domain-like	Trimeric LpxA-like enzymes; MurF and HprK N-domain-like	0.368	345
XGPT_BRUSI	B0CGJ6	Brucella suis (strain ATCC 23445 / NCTC 10510)	4	2	Incorrect	91.63	0.252	No	No	B0CGJ6_nD1	6-160	PRTase-like	PRTase-like	PRTase-like	0.49	165
LPXD_BRUSI	B0CGV1	Brucella suis (strain ATCC 23445 / NCTC 10510)	3	3	Correct	94.78	0.26	No	No	B0CGV1_nD2; B0CGV1_nD1	111-350; 6-110	Single-stranded left-handed beta-helix; MurF and HprK N-domain-like	Trimeric LpxA-like enzymes; MurF and HprK N-domain-like	Trimeric LpxA-like enzymes; MurF and HprK N-domain-like	0.371	351
LPXD_CAUSK	B0SZ11	Caulobacter sp. (strain K31)	3	3	Correct	95.73	0.26	No	No	B0SZ11_nD1; B0SZ11_nD2	11-105; 1-10,106-310,331-340	MurF and HprK N-domain-like; Single-stranded left-handed beta-helix	MurF and HprK N-domain-like; Trimeric LpxA-like enzymes	MurF and HprK N-domain-like; Trimeric LpxA-like enzymes	0.389	340
AROC_ENDTX	B1GZT3	Endomicrobium trichonymphae	4	4	Correct	96.13	0.26	No	No	B1GZT3_nD1	1-315,336-380	Chorismate synthase, AroC	Chorismate synthase, AroC	Chorismate synthase, AroC	0.494	385
THIG_SHEWM	B1KHI0	Shewanella woodyi (strain ATCC 51908 / MS32)	4	4	Correct	92.97	0.26	No	No	B1KHI0_nD1	1-245	TIM beta/alpha-barrel	TIM barrels	TIM barrels	0.486	255
MSCL_ECOSM	B1LGP7	Escherichia coli (strain SMS-3-5 / SECEC)	5	5	Correct	84.87	0.26	Yes	Yes	B1LGP7_nD1	6-105	Gated mechanosensitive channel	Gated mechanosensitive channel	Gated mechanosensitive channel	0.457	136
MSCL_METRJ	B1M0R9	Methylobacterium radiotolerans (strain ATCC 27329 / DSM 1819 / JCM 2831 / NBRC 15690 / NCIMB 10815 / 0-1)	5	5	Correct	84.48	0.26	Yes	Yes	B1M0R9_nD1	16-55,81-130	Gated mechanosensitive channel	Gated mechanosensitive channel	Gated mechanosensitive channel	0.392	139
PSUG_STRGG	B1W0X1	Streptomyces griseus subsp. griseus (strain JCM 4626 / NBRC 13350)	3	3	Correct	93.4	0.26	No	No	B1W0X1_nD1	21-320	Indigoidine synthase A-like (Pfam 04227)	Indigoidine synthase A-like (Pfam 04227)	Indigoidine synthase A-like (Pfam 04227)	0.461	323
LPXD_LEPCP	B1XXI5	Leptothrix cholodnii (strain ATCC 51168 / LMG 8142 / SP-6) (Leptothrix discophora (strain SP-6))	3	3	Correct	96.14	0.26	No	No	B1XXI5_nD1; B1XXI5_nD2	1-95; 101-340	MurF and HprK N-domain-like; Single-stranded left-handed beta-helix	MurF and HprK N-domain-like; Trimeric LpxA-like enzymes	MurF and HprK N-domain-like; Trimeric LpxA-like enzymes	0.465	342
Large-conductance mechanosensitive channel	B1YKK2	Exiguobacterium sibiricum (strain DSM 17290 / CIP 109462 / JCM 13490 / 255-15)	5	5	Correct	86.09	0.26	Yes	Yes						0.536	129
Large-conductance mechanosensitive channel	B1YS18	Burkholderia ambifaria (strain MC40-6)	5	5	Correct	82.78	0.262	Yes	Yes						0.41	143
SECB_XYLF2	B2I5B5	Xylella fastidiosa (strain M23)	4	2	Incorrect	88.98	0.27	No	No	B2I5B5_nD1	11-160	Bacterial protein-export protein SecB	Bacterial protein-export protein SecB	Bacterial protein-export protein SecB	0.448	172
MSCL_XYLF2	B2I658	Xylella fastidiosa (strain M23)	5	5	Correct	83.9	0.27	Yes	Yes	B2I658_nD1	6-55,81-110	Gated mechanosensitive channel	Gated mechanosensitive channel	Gated mechanosensitive channel	0.472	134
MSCL_PARP8	B2JGJ7	Paraburkholderia phymatum (strain DSM 17167 / CIP 108236 / LMG 21445 / STM815) (Burkholderia phymatum)	5	5	Correct	82.14	0.27	Yes	Yes	B2JGJ7_nD1	6-60,86-115	Gated mechanosensitive channel	Gated mechanosensitive channel	Gated mechanosensitive channel	0.371	149
MSCL_PORG3	B2RJU3	Porphyromonas gingivalis (strain ATCC 33277 / DSM 20709 / CIP 103683 / JCM 12257 / NCTC 11834 / 2561)	5	4	Incorrect	84.16	0.27	Yes	Yes	B2RJU3_nD1	6-110	Gated mechanosensitive channel	Gated mechanosensitive channel	Gated mechanosensitive channel	0.39	139
THIG_BRUA1	B2S8J9	Brucella abortus (strain S19)	4	4	Correct	93.96	0.27	No	No	B2S8J9_nD1	1-255	TIM beta/alpha-barrel	TIM barrels	TIM barrels	0.484	256
MSCL_BRUA1	B2S9G8	Brucella abortus (strain S19)	5	5	Correct	84.52	0.27	Yes	Yes	B2S9G8_nD1	16-105	Gated mechanosensitive channel	Gated mechanosensitive channel	Gated mechanosensitive channel	0.463	138
UDP-3-O-acylglucosamine N-acyltransferase	B2T5I4	Paraburkholderia phytofirmans (strain DSM 17436 / LMG 22146 / PsJN) (Burkholderia phytofirmans)	3	3	Correct	94.6	0.27	No	No						0.435	370
MSCL_RALPJ	B2UDT8	Ralstonia pickettii (strain 12J)	5	4	Incorrect	83.92	0.274	Yes	Yes	B2UDT8_nD1	6-115	Gated mechanosensitive channel	Gated mechanosensitive channel	Gated mechanosensitive channel	0.38	142
Large-conductance mechanosensitive channel	B3EA78	Trichlorobacter lovleyi (strain ATCC BAA-1151 / DSM 17278 / SZ) (Geobacter lovleyi)	5	5	Correct	80.91	0.275	Yes	Yes						0.414	147
MSCL_ACTP7	B3H2I9	Actinobacillus pleuropneumoniae serotype 7 (strain AP76)	5	4	Incorrect	82.92	0.278	Yes	Yes	B3H2I9_nD1	6-105	Gated mechanosensitive channel	Gated mechanosensitive channel	Gated mechanosensitive channel	0.5	129
GLMU_RHIE6	B3PZN3	Rhizobium etli (strain CIAT 652)	3	3	Correct	96.81	0.28	No	No	B3PZN3_nD2	256-450	Single-stranded left-handed beta-helix	Trimeric LpxA-like enzymes	Trimeric LpxA-like enzymes	0.414	453
Nitrogenase-stabilizing/protective protein NifW	B3QB33	Rhodopseudomonas palustris (strain TIE-1)	3	1	Incorrect	75.07	0.28	No	No						0	116
MSCL_CHLP8	B3QN57	Chlorobaculum parvum (strain DSM 263 / NCIMB 8327) (Chlorobium vibrioforme subsp. thiosulfatophilum)	5	5	Correct	84.7	0.28	Yes	Yes	B3QN57_nD1	16-110	Gated mechanosensitive channel	Gated mechanosensitive channel	Gated mechanosensitive channel	0.407	151
RUVA_CHLP8	B3QQG1	Chlorobaculum parvum (strain DSM 263 / NCIMB 8327) (Chlorobium vibrioforme subsp. thiosulfatophilum)	4	4	Correct	88.38	0.28	No	No	B3QQG1_nD2; B3QQG1_nD3; B3QQG1_nD1	66-140; 151-200; 1-65	HhH/H2TH; RuvA-C; OB-fold	SAM/DNA-glycosylase; RuvA-C, UBA, CRAL/TRIO-N, HBS1; Nucleic acid-binding protein	SAM domain-like; UBA-like domain; Nucleic acid-binding protein	0.406	204
SECB_BURCJ	B4EA67	Burkholderia cenocepacia (strain ATCC BAA-245 / DSM 16553 / LMG 16656 / NCTC 13227 / J2315 / CF5610) (Burkholderia cepacia (strain J2315))	4	2	Incorrect	90.99	0.28	No	No	B4EA67_nD1	11-140	Bacterial protein-export protein SecB	Bacterial protein-export protein SecB	Bacterial protein-export protein SecB	0.436	163
LPXD_BURCJ	B4ECM1	Burkholderia cenocepacia (strain ATCC BAA-245 / DSM 16553 / LMG 16656 / NCTC 13227 / J2315 / CF5610) (Burkholderia cepacia (strain J2315))	3	3	Correct	96.13	0.28	No	No	B4ECM1_nD1; B4ECM1_nD2	1-95; 96-359	MurF and HprK N-domain-like; Single-stranded left-handed beta-helix	MurF and HprK N-domain-like; Trimeric LpxA-like enzymes	MurF and HprK N-domain-like; Trimeric LpxA-like enzymes	0.433	359
MSCL_PROMH	B4F1L3	Proteus mirabilis (strain HI4320)	5	5	Correct	83.14	0.28	Yes	Yes	B4F1L3_nD1	6-130	Gated mechanosensitive channel	Gated mechanosensitive channel	Gated mechanosensitive channel	0.466	135
Protein-export protein SecB	B4RQ47	Neisseria gonorrhoeae (strain NCCP11945)	4	4	Correct	94.3	0.282	No	No						0.466	147
MSCL_PROA2	B4S9H4	Prosthecochloris aestuarii (strain DSM 271 / SK 413)	5	5	Correct	84.55	0.284	Yes	Yes	B4S9H4_nD1	6-105	Gated mechanosensitive channel	Gated mechanosensitive channel	Gated mechanosensitive channel	0.392	134
GLMU_HYDS0	B4U648	Hydrogenobaculum sp. (strain Y04AAS1)	3	3	Correct	96	0.289	No	No	B4U648_nD1; B4U648_nD2	1-255; 256-455	Nucleotide-diphospho-sugar transferases; Single-stranded left-handed beta-helix	Nucleotide-diphospho-sugar transferases; Trimeric LpxA-like enzymes	Nucleotide-diphospho-sugar transferases; Trimeric LpxA-like enzymes	0.394	461
MSCL_ANASK	B4UD86	Anaeromyxobacter sp. (strain K)	5	5	Correct	85.72	0.29	Yes	Yes	B4UD86_nD1	6-115	Gated mechanosensitive channel	Gated mechanosensitive channel	Gated mechanosensitive channel	0.407	140
Nitrogenase-stabilizing/protective protein NifW	B5ER58	Acidithiobacillus ferrooxidans (strain ATCC 53993 / BNL-5-31) (Leptospirillum ferrooxidans (ATCC 53993))	3	2	Incorrect	75.54	0.29	No	No						0	110
GLGC_ALIFM	B5EUW3	Aliivibrio fischeri (strain MJ11) (Vibrio fischeri)	4	4	Correct	94.27	0.29	No	No	B5EUW3_nD2; B5EUW3_nD1	291-405; 1-290	Single-stranded left-handed beta-helix; Nucleotide-diphospho-sugar transferases	Trimeric LpxA-like enzymes; Nucleotide-diphospho-sugar transferases	Trimeric LpxA-like enzymes; Nucleotide-diphospho-sugar transferases	0.445	405
TTCA_SALEP	B5R4D8	Salmonella enteritidis PT4 (strain P125109)	2	2	Correct	87.55	0.29	No	No	B5R4D8_nD1	6-260	HUP domain-like	HUP domains	HUP domains	0.272	311
MNME_BORDL	B5RL05	Borrelia duttonii (strain Ly)	2	2	Correct	85.35	0.29	No	No	B5RL05_nD1; B5RL05_nD3; B5RL05_nD2	6-130; 221-390; 131-220,391-460	Alpha-beta plaits; P-loop domains-like; Four-helical up-and-down bundle	Aminomethyltransferase folate-binding domain; P-loop domains-related; TrmE connector domain	Aminomethyltransferase folate-binding domain; P-loop containing nucleoside triphosphate hydrolases; TrmE connector domain	0.386	464
RUVA_STRPZ	B5XJ07	Streptococcus pyogenes serotype M49 (strain NZ131)	4	4	Correct	89.56	0.29	No	No	B5XJ07_nD2; B5XJ07_nD1; B5XJ07_nD3	66-130; 1-65; 151-195	HhH/H2TH; OB-fold; RuvA-C	SAM/DNA-glycosylase; Nucleic acid-binding protein; RuvA-C, UBA, CRAL/TRIO-N, HBS1	SAM domain-like; Nucleic acid-binding protein; UBA-like domain	0.32	198
MSCL_KLEP3	B5XNC0	Klebsiella pneumoniae (strain 342)	5	5	Correct	84.42	0.29	Yes	Yes	B5XNC0_nD1	6-105	Gated mechanosensitive channel	Gated mechanosensitive channel	Gated mechanosensitive channel	0.48	137
RUVA_UREU1	B5ZBT6	Ureaplasma urealyticum serovar 10 (strain ATCC 33699 / Western)	4	4	Correct	89.95	0.29	No	No	B5ZBT6_nD3; B5ZBT6_nD2; B5ZBT6_nD1	141-190; 66-135; 1-65	RuvA-C; HhH/H2TH; OB-fold	RuvA-C, UBA, CRAL/TRIO-N, HBS1; SAM/DNA-glycosylase; Nucleic acid-binding protein	UBA-like domain; SAM domain-like; Nucleic acid-binding protein	0.251	195
MSCL_AFIC5	B6JGA5	Afipia carboxidovorans (strain ATCC 49405 / DSM 1227 / KCTC 32145 / OM5) (Oligotropha carboxidovorans)	5	4	Incorrect	86.61	0.29	Yes	Yes	B6JGA5_nD1	16-115	Gated mechanosensitive channel	Gated mechanosensitive channel	Gated mechanosensitive channel	0.432	138
MSCL_ACIB3	B7GWU1	Acinetobacter baumannii (strain AB307-0294)	5	5	Correct	83.06	0.292	Yes	Yes	B7GWU1_nD1	6-140	Gated mechanosensitive channel	Gated mechanosensitive channel	Gated mechanosensitive channel	0.41	143
MSCL_BACC4	B7H732	Bacillus cereus (strain B4264)	5	5	Correct	83.87	0.3	Yes	Yes	B7H732_nD1	16-120	Gated mechanosensitive channel	Gated mechanosensitive channel	Gated mechanosensitive channel	0.531	132
GLSA_METC4	B7KNQ3	Methylorubrum extorquens (strain CM4 / NCIMB 13688) (Methylobacterium extorquens)	4	4	Correct	96.07	0.3	No	No	B7KNQ3_nD1; B7KNQ3_nD2	61-195; 1-60,196-309	alpha-helical domain in beta-lactamase/transpeptidase-like proteins; Profilin-like	alpha-helical domain in beta-lactamase/transpeptidase-like proteins; a+b domain in beta-lactamase/transpeptidase-like proteins	alpha-helical domain in beta-lactamase/transpeptidase-like proteins; a+b domain in beta-lactamase/transpeptidase-like proteins	0.397	309
Large-conductance mechanosensitive channel	B7LRQ7	Escherichia fergusonii (strain ATCC 35469 / DSM 13698 / CCUG 18766 / IAM 14443 / JCM 21226 / LMG 7866 / NBRC 102419 / NCTC 12128 / CDC 0568-73)	5	5	Correct	84.48	0.3	Yes	Yes						0.457	136
2,3-dihydroxyphenylpropionate/2,3-dihydroxicinnamic acid 1,2-dioxygenase	B7MPB5	Escherichia coli O81 (strain ED1a)	4	2	Incorrect	97.15	0.3	No	No						0.993	314
Golgi pH regulator A	B7ZAQ6	Homo sapiens (Human)	3	1	Incorrect	82.62	0.3	Yes	Yes						0	455
MSCL_NITV9	B8DR67	Desulfovibrio vulgaris (strain DSM 19637 / Miyazaki F)	5	5	Correct	86.13	0.3	Yes	Yes	B8DR67_nD1	16-148	Gated mechanosensitive channel	Gated mechanosensitive channel	Gated mechanosensitive channel	0.403	148
DCDB_DICTD	B8DYK8	Dictyoglomus turgidum (strain DSM 6724 / Z-1310)	3	3	Correct	94.76	0.3	No	No	B8DYK8_nD1	1-190	beta-clip	dUTPase-like	dUTPase-like	0.481	194
GLMU_DESHD	B8FY55	Desulfitobacterium hafniense (strain DSM 10664 / DCB-2)	3	3	Correct	95.08	0.3	No	No	B8FY55_nD1; B8FY55_nD2	1-250; 251-435	Nucleotide-diphospho-sugar transferases; Single-stranded left-handed beta-helix	Nucleotide-diphospho-sugar transferases; Trimeric LpxA-like enzymes	Nucleotide-diphospho-sugar transferases; Trimeric LpxA-like enzymes	0.479	453
CYAS_METPE	B8GFW4	Methanosphaerula palustris (strain ATCC BAA-1556 / DSM 19958 / E1-9c)	3	2	Incorrect	96.08	0.3	No	No	B8GFW4_nD1; B8GFW4_nD2; B8GFW4_nD3	1-45; 46-205; 206-425	Rubredoxin-like; Rossmann-like; Rossmann-like	Rubredoxin-related; Tryptophan synthase beta subunit-like PLP-dependent enzymes; Tryptophan synthase beta subunit-like PLP-dependent enzymes	Rubredoxin-related; Tryptophan synthase beta subunit-like PLP-dependent enzymes; Tryptophan synthase beta subunit-like PLP-dependent enzymes	0.477	425
MSCL_THISH	B8GTM8	Thioalkalivibrio sulfidiphilus (strain HL-EbGR7)	5	4	Incorrect	82.57	0.3	Yes	Yes	B8GTM8_nD1	6-105	Gated mechanosensitive channel	Gated mechanosensitive channel	Gated mechanosensitive channel	0.509	134
Glutaminase	B8ICY0	Methylobacterium nodulans (strain LMG 21967 / CNCM I-2342 / ORS 2060)	4	4	Correct	95.96	0.3	No	No						0.435	309
LPXD_ANAD2	B8JFW7	Anaeromyxobacter dehalogenans (strain 2CP-1 / ATCC BAA-258)	3	3	Correct	96.42	0.3	No	No	B8JFW7_nD1; B8JFW7_nD2	1-90; 91-305	MurF and HprK N-domain-like; Single-stranded left-handed beta-helix	MurF and HprK N-domain-like; Trimeric LpxA-like enzymes	MurF and HprK N-domain-like; Trimeric LpxA-like enzymes	0.399	354
RUVA_STRPJ	B8ZKD4	Streptococcus pneumoniae (strain ATCC 700669 / Spain 23F-1)	4	4	Correct	89.15	0.3	No	No	B8ZKD4_nD2; B8ZKD4_nD3; B8ZKD4_nD1	66-130; 151-195; 1-65	HhH/H2TH; RuvA-C; OB-fold	SAM/DNA-glycosylase; RuvA-C, UBA, CRAL/TRIO-N, HBS1; Nucleic acid-binding protein	SAM domain-like; UBA-like domain; Nucleic acid-binding protein	0.35	197
GLMU_CLOK1	B9DY47	Clostridium kluyveri (strain NBRC 12016)	3	3	Correct	96.55	0.3	No	No	B9DY47_nD2; B9DY47_nD1	251-450; 1-250	Single-stranded left-handed beta-helix; Nucleotide-diphospho-sugar transferases	Trimeric LpxA-like enzymes; Nucleotide-diphospho-sugar transferases	Trimeric LpxA-like enzymes; Nucleotide-diphospho-sugar transferases	0.467	456
GLMU_NAUPA	B9LAA1	Nautilia profundicola (strain ATCC BAA-1463 / DSM 18972 / AmH)	3	3	Correct	96.26	0.3	No	No	B9LAA1_nD2; B9LAA1_nD1	241-420; 1-240	Single-stranded left-handed beta-helix; Nucleotide-diphospho-sugar transferases	Trimeric LpxA-like enzymes; Nucleotide-diphospho-sugar transferases	Trimeric LpxA-like enzymes; Nucleotide-diphospho-sugar transferases	0.414	427
DCD_HALLT	B9LSY2	Halorubrum lacusprofundi (strain ATCC 49239 / DSM 5036 / JCM 8891 / ACAM 34)	3	3	Correct	92.51	0.306	No	No	B9LSY2_nD1	1-190	beta-clip	dUTPase-like	dUTPase-like	0.462	203
TRUA_CALBD	B9MKC1	Caldicellulosiruptor bescii (strain ATCC BAA-1888 / DSM 6725 / KCTC 15123 / Z-1320) (Anaerocellum thermophilum)	2	2	Correct	97.5	0.307	No	No	B9MKC1_nD1	1-244	Alpha-beta plaits	Pseudouridine synthase	Pseudouridine synthase	0.369	244
GLGC_STRS7	C0MH79	Streptococcus equi subsp. zooepidemicus (strain H70)	4	4	Correct	93.04	0.309	No	No	C0MH79_nD1; C0MH79_nD2	1-275; 281-375	Nucleotide-diphospho-sugar transferases; Single-stranded left-handed beta-helix	Nucleotide-diphospho-sugar transferases; Trimeric LpxA-like enzymes	Nucleotide-diphospho-sugar transferases; Trimeric LpxA-like enzymes	0.416	379
THIG_BRUMB	C0RGR3	Brucella melitensis biotype 2 (strain ATCC 23457)	4	4	Correct	93.94	0.309	No	No	C0RGR3_nD1	1-245	TIM beta/alpha-barrel	TIM barrels	TIM barrels	0.484	256
LPXD_BRUMB	C0RJC2	Brucella melitensis biotype 2 (strain ATCC 23457)	3	3	Correct	94.83	0.31	No	No	C0RJC2_nD2; C0RJC2_nD1	111-350; 6-110	Single-stranded left-handed beta-helix; MurF and HprK N-domain-like	Trimeric LpxA-like enzymes; MurF and HprK N-domain-like	Trimeric LpxA-like enzymes; MurF and HprK N-domain-like	0.371	351
Pseudouridine-5'-phosphate glycosidase	C1AA54	Gemmatimonas aurantiaca (strain T-27 / DSM 14586 / JCM 11422 / NBRC 100505)	3	3	Correct	94.79	0.31	No	No						0.432	306
ACKA_STRZJ	C1CGX4	Streptococcus pneumoniae (strain JJA)	2	2	Correct	96.4	0.31	No	No	C1CGX4_nD1; C1CGX4_nD2	1-195; 196-395	Ribonuclease H-like; Ribonuclease H-like	Ribonuclease H-like; Ribonuclease H-like	Ribonuclease H-like; Ribonuclease H-like	0.512	396
AROE_STRZT	C1CQX9	Streptococcus pneumoniae (strain Taiwan19F-14)	2	2	Correct	96.64	0.31	No	No	C1CQX9_nD1; C1CQX9_nD2	6-105; 106-280	Flavodoxin-like; Rossmann-like	Class I glutamine amidotransferase-like; Rossmann-related	Aminoacid dehydrogenase-like, N-terminal domain; NAD(P)-binding Rossmann-fold domains	0.431	284
Holliday junction branch migration complex subunit RuvA	C1KVI0	Listeria monocytogenes serotype 4b (strain CLIP80459)	4	4	Correct	88.08	0.31	No	No						0.323	201
MSCL_TOLAT	C4LE79	Tolumonas auensis (strain DSM 9187 / TA4)	5	5	Correct	83.3	0.31	Yes	Yes	C4LE79_nD1	1-120	Gated mechanosensitive channel	Gated mechanosensitive channel	Gated mechanosensitive channel	0.408	147
MTAP_CANAW	C4YQD9	Candida albicans (strain WO-1) (Yeast)	3	3	Correct	89.46	0.31	No	No	C4YQD9_nD1	16-340	Phosphorylase/hydrolase-like	Peptidyl-tRNA hydrolase-like	Peptidyl-tRNA hydrolase-like	0.438	344
HEM1_ECOBW	C4ZTQ1	Escherichia coli (strain K12 / MC4100 / BW2952)	2	2	Correct	90.77	0.31	No	No	C4ZTQ1_nD1; C4ZTQ1_nD2	1-155; 156-340	Alpha-beta plaits; Rossmann-like	Glutamyl tRNA-reductase catalytic, N-terminal domain; Rossmann-related	Glutamyl tRNA-reductase catalytic, N-terminal domain; NAD(P)-binding Rossmann-fold domains	0.316	418
RUVA_GEOSW	C5D5E9	Geobacillus sp. (strain WCH70)	4	4	Correct	87.44	0.31	No	No	C5D5E9_nD3; C5D5E9_nD2; C5D5E9_nD1	156-200; 66-140; 1-65	RuvA-C; HhH/H2TH; OB-fold	RuvA-C, UBA, CRAL/TRIO-N, HBS1; SAM/DNA-glycosylase; Nucleic acid-binding protein	UBA-like domain; SAM domain-like; Nucleic acid-binding protein	0.348	201
FNO_METTM	D9PVP5	Methanothermobacter marburgensis (strain ATCC BAA-927 / DSM 2133 / JCM 14651 / NBRC 100331 / OCM 82 / Marburg) (Methanobacterium thermoautotrophicum)	4	4	Correct	97.41	0.31	No	No	D9PVP5_nD1	1-220	Rossmann-like	Rossmann-related	NAD(P)-binding Rossmann-fold domains	0.439	224
Cyclic amide hydrolase	H8ZKS8	Rhodococcus sp	4	4	Correct	94.81	0.31	No	No						0.387	349
Thymidine kinase 2, mitochondrial (EC 2.7.1.21) (Mt-TK)	O00142	Homo sapiens (Human)	1	2	Incorrect	85.01	0.31	No	No	O00142_F1_nD1	46-260	P-loop domains-like	P-loop domains-related	P-loop containing nucleoside triphosphate hydrolases	0.478	265
Class E basic helix-loop-helix protein 40 (bHLHe40) (Class B basic helix-loop-helix protein 2) (bHLHb2) (Differentially expressed in chondrocytes protein 1) (DEC1) (Enhancer-of-split and hairy-related protein 2) (SHARP-2) (Stimulated by retinoic acid gene 13 protein)	O14503	Homo sapiens (Human)	2	1	Incorrect	60.6	0.31	No	No	O14503_F1_nD1	56-130	HLH-like	HLH, helix-loop-helix DNA-binding domain	HLH, helix-loop-helix DNA-binding domain	0	412
Cyclic AMP-responsive element-binding protein 3 (CREB-3) (cAMP-responsive element-binding protein 3) (Leucine zipper protein) (Luman) (Transcription factor LZIP-alpha) [Cleaved into: Processed cyclic AMP-responsive element-binding protein 3 (N-terminal Luman) (Transcriptionally active form)]	O43889	Homo sapiens (Human)	2	2	Correct	61.35	0.311	Yes	No	O43889_nD1	126-210	HLH-like	HLH, helix-loop-helix DNA-binding domain	HLH, helix-loop-helix DNA-binding domain	0.444	371
GLGC_THECA	O52049	Thermus caldophilus	4	4	Correct	94.8	0.312	No	No	O52049_nD2; O52049_nD1	301-414; 1-300	Single-stranded left-handed beta-helix; Nucleotide-diphospho-sugar transferases	Trimeric LpxA-like enzymes; Nucleotide-diphospho-sugar transferases	Trimeric LpxA-like enzymes; Nucleotide-diphospho-sugar transferases	0.461	414
ISPF_AQUAE	O67089	Aquifex aeolicus (strain VF5)	3	3	Correct	96.21	0.312	No	No	O67089_nD1	1-155	Bacillus chorismate mutase-like	2C-methyl-D-erythritol 2,4-cyclodiphosphate synthase IspF	2C-methyl-D-erythritol 2,4-cyclodiphosphate synthase IspF	0.468	156
Copine-3 (Copine III)	O75131	Homo sapiens (Human)	1	2	Incorrect	92.38	0.312	No	No	O75131_F1_nD3; O75131_F1_nD1; O75131_F1_nD2	276-520; 6-135; 136-275	HAD domain-like; Immunoglobulin-like beta-sandwich; Immunoglobulin-like beta-sandwich	HAD domain-related; C2 domain; C2 domain	vWA-like; C2 domain; C2 domain	0.419	537
Zinc finger BED domain-containing protein 4	O75132	Homo sapiens (Human)	2	2	Correct	67.86	0.32	No	No	O75132_F1_nD4; O75132_F1_nD2; O75132_F1_nD3; O75132_F1_nD1; O75132_F1_nD5	561-614; 286-340; 458-510; 116-170; 652-1050,1081-1170	beta-beta-alpha zinc fingers; beta-beta-alpha zinc fingers; beta-beta-alpha zinc fingers; beta-beta-alpha zinc fingers; Ribonuclease H-like	beta-beta-alpha zinc fingers; beta-beta-alpha zinc fingers; beta-beta-alpha zinc fingers; beta-beta-alpha zinc fingers; Ribonuclease H-like	beta-beta-alpha zinc fingers; beta-beta-alpha zinc fingers; beta-beta-alpha zinc fingers; beta-beta-alpha zinc fingers; Ribonuclease H-like	0	1171
Peroxisomal membrane protein 11A	O75192	Homo sapiens (Human)	2	2	Correct	88.09	0.32	Yes	Yes						0	247
Cartilage intermediate layer protein 1 (CILP-1) (Cartilage intermediate-layer protein) [Cleaved into: Cartilage intermediate layer protein 1 C1; Cartilage intermediate layer protein 1 C2]	O75339	Homo sapiens (Human)	1	1	Correct	80.3	0.32	No	No	O75339_F1_nD5; O75339_F1_nD8; O75339_F1_nD6; O75339_F1_nD1; O75339_F1_nD3; O75339_F1_nD4; O75339_F1_nD9	406-490,926-940; 751-920; 491-570; 56-140; 201-305; 306-405; 941-1120	Cystine-knot cytokines; Immunoglobulin-like beta-sandwich; Immunoglobulin-like beta-sandwich; Immunoglobulin-like beta-sandwich; Immunoglobulin-like beta-sandwich; Immunoglobulin-like beta-sandwich; Immunoglobulin-like beta-sandwich	Cystine-knot cytokines; Immunoglobulin-related; Immunoglobulin-related; Immunoglobulin-related; Immunoglobulin-related; Immunoglobulin-related; Immunoglobulin-related	Cystine-knot cytokines; Prealbumin-like; Prealbumin-like; Immunoglobulin/Fibronectin type III/E set domains/PapD-like; Prealbumin-like; Immunoglobulin/Fibronectin type III/E set domains/PapD-like; Prealbumin-like	0	1184
Ectonucleoside triphosphate diphosphohydrolase 6 (NTPDase 6) (EC 3.6.1.6) (CD39 antigen-like 2)	O75354	Homo sapiens (Human)	1	2	Incorrect	83.21	0.32	Yes	No	O75354_F1_nD1; O75354_F1_nD2	96-240; 241-480	Ribonuclease H-like; Ribonuclease H-like	Ribonuclease H-like; Ribonuclease H-like	Ribonuclease H-like; Ribonuclease H-like	0.324	484
Ectonucleoside triphosphate diphosphohydrolase 5 (NTPDase 5) (EC 3.6.1.6) (CD39 antigen-like 4) (ER-UDPase) (Guanosine-diphosphatase ENTPD5) (GDPase ENTPD5) (EC 3.6.1.42) (Nucleoside diphosphatase) (Uridine-diphosphatase ENTPD5) (UDPase ENTPD5)	O75356	Homo sapiens (Human)	1	1	Correct	87.55	0.32	No	No	O75356_F1_nD1; O75356_F1_nD2	46-190; 191-428	Ribonuclease H-like; Ribonuclease H-like	Ribonuclease H-like; Ribonuclease H-like	Ribonuclease H-like; Ribonuclease H-like	0.325	428
Breast carcinoma-amplified sequence 1	O75363	Homo sapiens (Human)	2	1	Incorrect	51	0.32	No	No						0	584
Annexin A9 (Annexin XXXI) (Annexin-31) (Annexin-9) (Pemphaxin)	O76027	Homo sapiens (Human)	2	1	Incorrect	90.51	0.32	No	No	O76027_F1_nD1; O76027_F1_nD3; O76027_F1_nD4; O76027_F1_nD2	31-110; 186-270; 271-340; 111-185	Annexin; Annexin; Annexin; Annexin	Annexin; Annexin; Annexin; Annexin	Annexin; Annexin; Annexin; Annexin	0.409	345
Unconventional prefoldin RPB5 interactor 1 (Protein NNX3) (Protein phosphatase 1 regulatory subunit 19) (RNA polymerase II subunit 5-mediating protein) (RPB5-mediating protein)	O94763	Homo sapiens (Human)	2	1	Incorrect	62.85	0.32	No	No	O94763_F1_nD1	31-70,91-145	Long alpha-hairpin	Prefoldin	Prefoldin	0	535
Brain mitochondrial carrier protein 1 (BMCP-1) (Mitochondrial uncoupling protein 5) (UCP 5) (Solute carrier family 25 member 14)	O95258	Homo sapiens (Human)	4	1	Incorrect	78.82	0.32	Yes	Yes	O95258_F1_nD1	41-320	Mitochondrial ADP/ATP carrier-like	Mitochondrial ADP/ATP carrier	Mitochondrial ADP/ATP carrier	0.375	325
Ubiquitin-like modifier-activating enzyme ATG7 (ATG12-activating enzyme E1 ATG7) (Autophagy-related protein 7) (APG7-like) (hAGP7) (Ubiquitin-activating enzyme E1-like protein)	O95352	Homo sapiens (Human)	2	2	Correct	88.06	0.32	No	No	O95352_F1_nD3; O95352_F1_nD2; O95352_F1_nD1	326-515,541-695; 161-290; 11-160,296-320	Rossmann-like; Atg7 N-terminal domain-like; Atg7 N-terminal domain-like	Rossmann-related; N-terminal domain in E1 enzyme Atg7; N-terminal domain in E1 enzyme Atg7	Activating enzymes of the ubiquitin-like proteins; N-terminal domain in E1 enzyme Atg7; N-terminal domain in E1 enzyme Atg7	0.382	703
STARD3 N-terminal-like protein (MLN64 N-terminal domain homolog)	O95772	Homo sapiens (Human)	2	5	Incorrect	62.78	0.322	Yes	Yes	O95772_F1_nD1	51-175	Four-helical up-and-down bundle	alpha-catenin-related	I/LWEQ domain (Pfam 01608)	0	234
Mitochondrial uncoupling protein 4 (UCP 4) (Solute carrier family 25 member 27)	O95847	Homo sapiens (Human)	4	1	Incorrect	80.95	0.322	Yes	Yes	O95847_F1_nD1	21-315	Mitochondrial ADP/ATP carrier-like	Mitochondrial ADP/ATP carrier	Mitochondrial ADP/ATP carrier	0.345	323
Lymphocyte antigen 6 complex locus protein G6c	O95867	Homo sapiens (Human)	1	4	Incorrect	84.9	0.322	No	No	O95867_F1_nD1	21-100	Snake toxin-like	Snake toxin-like	Snake toxin-like	0	125
Eppin (Cancer/testis antigen 71) (CT71) (Epididymal protease inhibitor) (Protease inhibitor WAP7) (Serine protease inhibitor-like with Kunitz and WAP domains 1) (WAP four-disulfide core domain protein 7)	O95925	Homo sapiens (Human)	1	1	Correct	89.87	0.323	No	No	O95925_F1_nD1; O95925_F1_nD2	36-70; 71-130	BPTI-like; BPTI-like	BPTI-like; BPTI-like	BPTI-like; BPTI-like	0.49	133
Bone morphogenetic protein 15 (BMP-15) (Growth/differentiation factor 9B) (GDF-9B)	O95972	Homo sapiens (Human)	2	2	Correct	72.64	0.325	No	No	O95972_F1_nD1; O95972_F1_nD2	36-240; 291-390	jelly-roll; Cystine-knot cytokines	Nucleoplasmin-like/VP (viral coat and capsid proteins); Cystine-knot cytokines	Nucleoplasmin-like/VP (viral coat and capsid proteins); Cystine-knot cytokines	0.432	392
Peroxisomal membrane protein 11B	O96011	Homo sapiens (Human)	2	2	Correct	90.12	0.326	Yes	No						0	259
CAT3_STAAU	P06135	Staphylococcus aureus	3	3	Correct	96.8	0.326	No	No	P06135_nD1	1-215	CoA-dependent acyltransferases	CoA-dependent acyltransferases	CoA-dependent acyltransferases	0.534	215
CRP1_LIMPO	P06205	Limulus polyphemus (Atlantic horseshoe crab)	5	2	Incorrect	88.32	0.326	No	No	P06205_nD1	31-240	jelly-roll	Concanavalin A-like	Concanavalin A-like lectins/glucanases	0.341	242
MSCL_SALTI	P0A1X9	Salmonella typhi	5	4	Incorrect	84.76	0.327	Yes	Yes	P0A1X9_nD1	6-105	Gated mechanosensitive channel	Gated mechanosensitive channel	Gated mechanosensitive channel	0.471	137
Golgi pH regulator B (Protein GPR89B)	P0CG08	Homo sapiens (Human)	3	1	Incorrect	82.78	0.328	Yes	Yes	P0CG08_F1_nD1; P0CG08_F1_nD2	1-145,331-420; 146-215,241-310,421-445	Terpenoid synthases; YscO-like	Terpenoid synthases; CT398 helical hairpin	Terpenoid synthases; CT398 helical hairpin	0	455
Endogenous retrovirus group K member 10 Pro protein (HERV-K10 Pro protein) (HERV-K107 Pro protein) (HERV-K_5q33.3 provirus ancestral Pro protein) (EC 3.4.23.50) (Protease) (Proteinase) (PR)	P10265	Homo sapiens (Human)	2	3	Incorrect	83.92	0.329	No	No	P10265_nD1	1-105	cradle loop barrel	RIFT-related	acid protease	0.39	156
Hepatic triacylglycerol lipase (HL) (Hepatic lipase) (EC 3.1.1.3) (Lipase member C) (Lysophospholipase) (EC 3.1.1.5) (Phospholipase A1) (EC 3.1.1.32)	P11150	Homo sapiens (Human)	2	2	Correct	82.03	0.33	No	No	P11150_F1_nD2; P11150_F1_nD1	351-490; 46-350	jelly-roll; alpha/beta-Hydrolases	Lipase/lipooxygenase domain (PLAT/LH2 domain); alpha/beta-Hydrolases	Lipase/lipooxygenase domain (PLAT/LH2 domain); alpha/beta-Hydrolases	0.461	499
PTLA_LACCA	P11502	Lactobacillus casei	3	3	Correct	95.31	0.33	No	No	P11502_nD1	6-105	Spectrin repeat-like	Enzyme IIa from lactose specific PTS, IIa-lac	Enzyme IIa from lactose specific PTS, IIa-lac	0.51	112
Serine/threonine-protein kinase H1 (EC 2.7.11.1) (Protein serine kinase H1) (PSK-H1)	P11801	Homo sapiens (Human)	2	1	Incorrect	75.44	0.33	No	No	P11801_F1_nD1	81-395	Protein kinase/SAICAR synthase/ATP-grasp	Protein kinase/SAICAR synthase/ATP-grasp	Protein kinase	0.487	424
Cyclic AMP-dependent transcription factor ATF-7 (cAMP-dependent transcription factor ATF-7) (Activating transcription factor 7) (Transcription factor ATF-A)	P17544	Homo sapiens (Human)	2	1	Incorrect	61.08	0.33	No	No	P17544_F1_nD3	331-410	HLH-like	HLH, helix-loop-helix DNA-binding domain	HLH, helix-loop-helix DNA-binding domain	0.955	483
Thromboxane-A synthase (TXA synthase) (TXS) (EC 5.3.99.5) (Cytochrome P450 5A1) (Hydroperoxy icosatetraenoate dehydratase) (EC 4.2.1.152)	P24557	Homo sapiens (Human)	1	1	Correct	91.5	0.33	Yes	Yes	P24557_F1_nD1	6-285,326-533	Cytochrome P450	Cytochrome P450	Cytochrome P450	0.36	533
Chloramphenicol acetyltransferase	P26825	Clostridium perfringens	3	3	Correct	96.64	0.33	No	No						0.476	219
Fe/S biogenesis protein NfuA	P31774	Haemophilus influenzae (strain ATCC 51907 / DSM 11121 / KW20 / Rd)	2	1	Incorrect	84.81	0.33	No	No	P31774_F1_nD1; P31774_F1_nD2	6-110; 111-190	HesB-like domain; Alpha-lytic protease prodomain-like	HesB-like domain; Fe-S cluster assembly (FSCA) domain-like	HesB-like domain; Fe-S cluster assembly (FSCA) domain-like	0	198
Tumor necrosis factor ligand superfamily member 8 (CD30 ligand) (CD30-L) (CD antigen CD153)	P32971	Homo sapiens (Human)	3	3	Correct	80.07	0.33	Yes	No	P32971_F1_nD2	81-234	jelly-roll	TNF-like	TNF-like	0	234
17-beta-hydroxysteroid dehydrogenase type 2 (17-beta-HSD 2) (20 alpha-hydroxysteroid dehydrogenase) (20-alpha-HSD) (E2DH) (Estradiol 17-beta-dehydrogenase 2) (EC 1.1.1.62) (Microsomal 17-beta-hydroxysteroid dehydrogenase) (Short chain dehydrogenase/reductase family 9C member 2) (Testosterone 17-beta-dehydrogenase) (EC 1.1.1.239)	P37059	Homo sapiens (Human)	2	2	Correct	87.62	0.33	Yes	No	P37059_F1_nD1	6-30,76-380	Rossmann-like	Rossmann-related	NAD(P)-binding Rossmann-fold domains	0.349	387
F16PA_NITVU	P37099	Nitrobacter vulgaris	4	2	Incorrect	92.72	0.33	No	No	P37099_nD2; P37099_nD1	186-325; 6-185	Rossmann-like domain in carbohydrate phosphatases; a+b domain in carbohydrate phosphatases	Rossmann-like domain in carbohydrate phosphatases; a+b domain in carbohydrate phosphatases	Rossmann-like domain in carbohydrate phosphatases; a+b domain in carbohydrate phosphatases	0.496	344
Interferon alpha-inducible protein 27,mitochondrial	P40305	Homo sapiens (Human)	2	1	Incorrect	54.02	0.33	Yes	Yes						0.687	122
MLE_CUTCT	P46057	Cutaneotrichosporon cutaneum (Yeast)	4	2	Incorrect	94.91	0.33	No	No	P46057_nD1	6-374	beta-propeller-like	beta-propeller	7-bladed	0	374
Cysteine--tRNA ligase cytoplasmic (EC 6.1.1.16) (Cysteinyl-tRNA synthetase) (CysRS)	P49589	Homo sapiens (Human)	2	2	Correct	90.05	0.33	No	No	P49589_F1_nD3; P49589_F1_nD2	396-640; 31-120,191-395	Anticodon-binding domain of a subclass of class I aminoacyl-tRNA synthetases; HUP domain-like	Anticodon-binding domain of a subclass of class I aminoacyl-tRNA synthetases; HUP domains	Anticodon-binding domain of a subclass of class I aminoacyl-tRNA synthetases; HUP domains	0.398	748
Biotin--protein ligase (EC 6.3.4.-) (Biotin apo-protein ligase) [Includes: Biotin--[methylmalonyl-CoA-carboxytransferase] ligase (EC 6.3.4.9); Biotin--[propionyl-CoA-carboxylase [ATP-hydrolyzing]] ligase (EC 6.3.4.10) (Holocarboxylase synthetase) (HCS); Biotin--[methylcrotonoyl-CoA-carboxylase] ligase (EC 6.3.4.11); Biotin--[acetyl-CoA-carboxylase] ligase (EC 6.3.4.15)]	P50747	Homo sapiens (Human)	1	1	Correct	77.33	0.33	No	No	P50747_F1_nD3; P50747_F1_nD2; P50747_F1_nD1	451-705; 381-450; 161-380	Class II aaRS and biotin synthetases; HTH; Flavodoxin-like	Class II aaRS and biotin synthetases; HTH; Class I glutamine amidotransferase-like	Class II aaRS and biotin synthetases; winged helix domain; Class I glutamine amidotransferase-like	0.266	726
KITH_PASMU	P57926	Pasteurella multocida (strain Pm70)	4	4	Correct	92.15	0.333	No	No	P57926_nD1; P57926_nD2	1-145; 146-190	P-loop domains-like; Glucocorticoid receptor-like	P-loop domains-related; LIM domain-like	P-loop containing nucleoside triphosphate hydrolases; LIM domain-like	0.27	192
ILVD_BUCBP	P59426	Buchnera aphidicola subsp. Baizongia pistaciae (strain Bp)	2	2	Correct	96.05	0.335	No	No	P59426_nD1; P59426_nD2	6-375,396-420; 421-610	lvD/EDD N-terminal domain-like; Flavodoxin-like	lvD/EDD N-terminal domain-like; Class I glutamine amidotransferase-like	lvD/EDD N-terminal domain-like; Dehydratase-like	0.367	612
Crotonobetainyl-CoA reductase	P60584	Escherichia coli (strain K12)	4	4	Correct	96.65	0.336	No	No	P60584_F1_nD3; P60584_F1_nD1; P60584_F1_nD2	231-375; 1-115; 116-230	Bromodomain-like; Acyl-CoA dehydrogenase N-terminal domain-like; Acyl-CoA dehydrogenase middle domain-like	Acyl-CoA dehydrogenase C-terminal domain-like; Acyl-CoA dehydrogenase N-terminal domain-like; Acyl-CoA dehydrogenase middle domain-like	Acyl-CoA dehydrogenase C-terminal domain-like; Acyl-CoA dehydrogenase N-terminal domain-like; Acyl-CoA dehydrogenase middle domain-like	0.319	380
Complement C1q tumor necrosis factor-related protein 8 (C1q/TNF-related protein 8) (CTRP8)	P60827	Homo sapiens (Human)	3	3	Correct	78.89	0.336	No	No	P60827_F1_nD1	116-250	jelly-roll	TNF-like	TNF-like	0.274	252
ASSY_METMP	P61527	Methanococcus maripaludis (strain S2 / LL)	4	4	Correct	95.37	0.337	No	No	P61527_F1_nD1; P61527_F1_nD2; P61527_nD1; P61527_nD2	6-175; 176-395; 6-175; 176-360	HUP domain-like; Argininosuccinate synthetase-C; HUP domain-like; Argininosuccinate synthetase-C	HUP domains; Argininosuccinate synthetase-C; HUP domains; Argininosuccinate synthetase-C	HUP domains; Argininosuccinate synthetase-C; HUP domains; Argininosuccinate synthetase-C	0.483	397
SSB2_TROW8	P66857	Tropheryma whipplei (strain TW08/27) (Whipple's bacillus)	4	4	Correct	83.81	0.34	No	No	P66857_nD1	1-115	OB-fold	Nucleic acid-binding protein	Nucleic acid-binding protein	0.41	148
RUVA_SYNY3	P73554	Synechocystis sp. (strain PCC 6803 / Kazusa)	4	4	Correct	86.42	0.34	No	No	P73554_nD2; P73554_nD3; P73554_nD1	71-140; 156-210; 1-70	HhH/H2TH; RuvA-C; OB-fold	SAM/DNA-glycosylase; RuvA-C, UBA, CRAL/TRIO-N, HBS1; Nucleic acid-binding protein	SAM domain-like; UBA-like domain; Nucleic acid-binding protein	0.368	211
Claudin-10 (Oligodendrocyte-specific protein-like) (OSP-like)	P78369	Homo sapiens (Human)	2	1	Incorrect	79.61	0.34	Yes	Yes	P78369_F1_nD1	1-185	Bromodomain-like	Claudin	Claudin	0.484	228
Phosphatidylinositol-glycan-specific phospholipase D (PI-G PLD) (EC 3.1.4.50) (Glycoprotein phospholipase D) (Glycosyl-phosphatidylinositol-specific phospholipase D) (GPI-PLD) (GPI-specific phospholipase D)	P80108	Homo sapiens (Human)	1	2	Incorrect	87.63	0.34	No	No	P80108_F1_nD2	356-840	beta-propeller-like	beta-propeller	7-bladed	0.295	840
Receptor expression-enhancing protein 5 (Polyposis locus protein 1) (Protein TB2)	Q00765	Homo sapiens (Human)	1	2	Incorrect	78.88	0.34	Yes	Yes	Q00765_F1_nD1	16-50	HTH	HTH	Ribbon-helix-helix	0	189
A-kinase anchor protein 17A (AKAP-17A) (721P) (B-lymphocyte antigen) (Protein XE7) (Protein kinase A-anchoring protein 17A) (PRKA17A) (Splicing factor, arginine/serine-rich 17A)	Q02040	Homo sapiens (Human)	1	1	Correct	70.05	0.34	No	No	Q02040_F1_nD2; Q02040_F1_nD1	121-265,286-385; 11-120	Alpha-beta plaits; Alpha-beta plaits	RNA-binding domain, RBD; RNA-binding domain, RBD	RNA-binding domain, RBD; RNA-binding domain, RBD	0	695
MSCL_LACLS	Q02W23	Lactococcus lactis subsp. cremoris (strain SK11)	5	4	Incorrect	84.54	0.34	Yes	Yes	Q02W23_nD1	16-120	Gated mechanosensitive channel	Gated mechanosensitive channel	Gated mechanosensitive channel	0.474	121
MUTS2_STRTD	Q03IU4	Streptococcus thermophilus (strain ATCC BAA-491 / LMD-9)	2	2	Correct	85.1	0.34	No	No	Q03IU4_nD3; Q03IU4_nD4; Q03IU4_nD1; Q03IU4_nD2	616-680; 706-783; 6-285; 286-585	SH3; IF3-like; Four-helical up-and-down bundle; P-loop domains-like	SH3; Smr domain; DNA repair protein MutS, domain III; P-loop domains-related	SH3; Smr domain; DNA repair protein MutS, domain III; P-loop containing nucleoside triphosphate hydrolases	0.395	783
Folylpolyglutamate synthase, mitochondrial (EC 6.3.2.17) (Folylpoly-gamma-glutamate synthetase) (FPGS) (Tetrahydrofolylpolyglutamate synthase) (Tetrahydrofolate synthase)	Q05932	Homo sapiens (Human)	1	2	Incorrect	83.05	0.34	No	No	Q05932_F1_nD1; Q05932_F1_nD2	41-360; 361-480,511-585	P-loop domains-like; MurD-like peptide ligases, peptide-binding domain	P-loop domains-related; MurD-like peptide ligases, peptide-binding domain	P-loop containing nucleoside triphosphate hydrolases; MurD-like peptide ligases, peptide-binding domain	0.316	587
Sodium-dependent phosphate transporter 2	Q08357	Homo sapiens (Human)	2	1	Incorrect	72.63	0.34	Yes	Yes						0.258	652
SECB_NITEC	Q0AIA2	Nitrosomonas eutropha (strain DSM 101675 / C91 / Nm57)	4	4	Correct	91.59	0.34	No	No	Q0AIA2_nD1	6-150	Bacterial protein-export protein SecB	Bacterial protein-export protein SecB	Bacterial protein-export protein SecB	0.43	160
MSCL_SYNWW	Q0AWD5	Syntrophomonas wolfei subsp. wolfei (strain DSM 2245B / Goettingen)	5	5	Correct	79.26	0.34	Yes	Yes	Q0AWD5_nD1	6-110	Gated mechanosensitive channel	Gated mechanosensitive channel	Gated mechanosensitive channel	0.477	150
LPXD1_FRATO	Q0BNW4	Francisella tularensis subsp. holarctica (strain OSU18)	3	3	Correct	95.84	0.34	No	No	Q0BNW4_nD1; Q0BNW4_nD2	1-95; 96-340	MurF and HprK N-domain-like; Single-stranded left-handed beta-helix	MurF and HprK N-domain-like; Trimeric LpxA-like enzymes	MurF and HprK N-domain-like; Trimeric LpxA-like enzymes	0.341	347
MSCL_HYPNA	Q0C5R9	Hyphomonas neptunium (strain ATCC 15444)	5	5	Correct	85.77	0.34	Yes	Yes	Q0C5R9_nD1	1-115	Gated mechanosensitive channel	Gated mechanosensitive channel	Gated mechanosensitive channel	0.477	137
Pyruvate decarboxylase 1	Q0DHF6	Oryza sativa subsp. japonica (Rice)	4	4	Correct	92.68	0.34	No	No	Q0DHF6_F1_nD3; Q0DHF6_F1_nD1; Q0DHF6_F1_nD2	396-605; 36-230; 231-395	Thiamin diphosphate-binding fold (THDP-binding); Thiamin diphosphate-binding fold (THDP-binding); Rossmann-like	Thiamin diphosphate-binding fold (THDP-binding); Thiamin diphosphate-binding fold (THDP-binding); Rossmann-related	Thiamin diphosphate-binding fold (THDP-binding); Thiamin diphosphate-binding fold (THDP-binding); DHS-like NAD/FAD-binding domain	0.479	605
MSCL_CLOPS	Q0SWK0	Clostridium perfringens (strain SM101 / Type A)	5	5	Correct	80.83	0.34	Yes	Yes	Q0SWK0_nD1	16-115	Gated mechanosensitive channel	Gated mechanosensitive channel	Gated mechanosensitive channel	0.495	155
MSCL_ECOL5	Q0TCH1	Escherichia coli O6:K15:H31 (strain 536 / UPEC)	5	5	Correct	84.39	0.341	Yes	Yes	Q0TCH1_nD1	6-105	Gated mechanosensitive channel	Gated mechanosensitive channel	Gated mechanosensitive channel	0.457	137
MSCL_CLOP1	Q0TUQ9	Clostridium perfringens (strain ATCC 13124 / DSM 756 / JCM 1290 / NCIMB 6125 / NCTC 8237 / Type A)	5	5	Correct	80.05	0.341	Yes	Yes	Q0TUQ9_nD1	16-115,121-145	Gated mechanosensitive channel	Gated mechanosensitive channel	Gated mechanosensitive channel	0.495	152
LPXD_TRIEI	Q10VF5	Trichodesmium erythraeum (strain IMS101)	3	3	Correct	95.02	0.343	No	No	Q10VF5_nD2; Q10VF5_nD1	111-340; 1-110	Single-stranded left-handed beta-helix; MurF and HprK N-domain-like	Trimeric LpxA-like enzymes; MurF and HprK N-domain-like	Trimeric LpxA-like enzymes; MurF and HprK N-domain-like	0.34	345
RUVA_RHOPS	Q130V1	Rhodopseudomonas palustris (strain BisB5)	4	4	Correct	91.68	0.348	No	No	Q130V1_nD1; Q130V1_nD3; Q130V1_nD2	1-65; 141-205; 66-140	OB-fold; RuvA-C; HhH/H2TH	Nucleic acid-binding protein; RuvA-C, UBA, CRAL/TRIO-N, HBS1; SAM/DNA-glycosylase	Nucleic acid-binding protein; UBA-like domain; SAM domain-like	0.395	205
GLMU_RHOPS	Q136Z3	Rhodopseudomonas palustris (strain BisB5)	3	3	Correct	95.77	0.349	No	No	Q136Z3_nD1; Q136Z3_nD2	6-255; 256-425	Nucleotide-diphospho-sugar transferases; Single-stranded left-handed beta-helix	Nucleotide-diphospho-sugar transferases; Trimeric LpxA-like enzymes	Nucleotide-diphospho-sugar transferases; Trimeric LpxA-like enzymes	0.41	452
Nitrogenase-stabilizing/protective protein NifW	Q13N12	Paraburkholderia xenovorans (strain LB400)	3	1	Incorrect	88.99	0.349	No	No						0	112
Bile acid-CoA:amino acid N-acyltransferase (BACAT) (BAT) (EC 2.3.1.65) (Bile acid-CoA thioesterase) (Choloyl-CoA hydrolase) (EC 3.1.2.27) (Glycine N-choloyltransferase) (Long-chain fatty-acyl-CoA hydrolase) (EC 3.1.2.2)	Q14032	Homo sapiens (Human)	1	2	Incorrect	95.31	0.35	No	No	Q14032_F1_nD2; Q14032_F1_nD1	131-418; 1-130	alpha/beta-Hydrolases; Immunoglobulin-like beta-sandwich	alpha/beta-Hydrolases; Immunoglobulin-related	alpha/beta-Hydrolases; Immunoglobulin/Fibronectin type III/E set domains/PapD-like	0.458	418
Fibroleukin (Fibrinogen-like protein 2) (pT49)	Q14314	Homo sapiens (Human)	4	1	Incorrect	79.48	0.35	No	No	Q14314_F1_nD2	121-439	Fibrinogen C-terminal domain-like	Fibrinogen C-terminal domain-like	Fibrinogen C-terminal domain-like	0.414	439
WAP four-disulfide core domain protein 2 (Epididymal secretory protein E4) (Major epididymis-specific protein E4) (Putative protease inhibitor WAP5)	Q14508	Homo sapiens (Human)	3	1	Incorrect	82.18	0.35	No	No	Q14508_F1_nD1; Q14508_F1_nD2	36-75; 76-124	Elafin-like; Elafin-like	Elafin-like; Elafin-like	Elafin-like; Elafin-like	0.51	124
Metal cation symporter ZIP14 (LIV-1 subfamily of ZIP zinc transporter 4) (LZT-Hs4) (Solute carrier family 39 member 14) (Zrt- and Irt-like protein 14) (ZIP-14)	Q15043	Homo sapiens (Human)	3	2	Incorrect	73.65	0.35	Yes	Yes	Q15043_F1_nD1; Q15043_F1_nD2	41-130; 151-250,336-485	EF-hand; ZIP zinc transporter	EF-hand-related; ZIP zinc transporter	EF-hand; ZIP zinc transporter	0	492
RUVA_ROSDO	Q168A3	Roseobacter denitrificans (strain ATCC 33942 / OCh 114) (Erythrobacter sp. (strain OCh 114))	4	4	Correct	86.62	0.35	No	No	Q168A3_nD2; Q168A3_nD3; Q168A3_nD1	66-140; 166-215; 1-65	HhH/H2TH; RuvA-C; OB-fold	SAM/DNA-glycosylase; RuvA-C, UBA, CRAL/TRIO-N, HBS1; Nucleic acid-binding protein	SAM domain-like; UBA-like domain; Nucleic acid-binding protein	0.4	218
GLMU_HELAH	Q17XI1	Helicobacter acinonychis (strain Sheeba)	3	3	Correct	96.33	0.35	No	No	Q17XI1_nD2; Q17XI1_nD1	251-415; 1-250	Single-stranded left-handed beta-helix; Nucleotide-diphospho-sugar transferases	Trimeric LpxA-like enzymes; Nucleotide-diphospho-sugar transferases	Trimeric LpxA-like enzymes; Nucleotide-diphospho-sugar transferases	0.404	433
COAX_RUBXD	Q1AU02	Rubrobacter xylanophilus (strain DSM 9941 / NBRC 16129 / PRD-1)	2	2	Correct	95.05	0.35	No	No	Q1AU02_nD1; Q1AU02_nD2	1-120; 121-264	Ribonuclease H-like; Ribonuclease H-like	Ribonuclease H-like; Ribonuclease H-like	Ribonuclease H-like; Ribonuclease H-like	0.429	264
MSCL_BURO1	Q1BHB3	Burkholderia orbicola (strain AU 1054)	5	5	Correct	83.21	0.35	Yes	Yes	Q1BHB3_nD1	6-60,86-140	Gated mechanosensitive channel	Gated mechanosensitive channel	Gated mechanosensitive channel	0.41	143
Maltoporin 2	Q1CF51	Yersinia pestis bv. Antiqua (strain Nepal516)	3	3	Correct	93.79	0.35	No	No						0.331	419
MSCL_SPHAL	Q1GUG3	Sphingopyxis alaskensis (strain DSM 13593 / LMG 18877 / RB2256) (Sphingomonas alaskensis)	5	4	Incorrect	83.76	0.35	Yes	Yes	Q1GUG3_nD1	16-110	Gated mechanosensitive channel	Gated mechanosensitive channel	Gated mechanosensitive channel	0.385	140
THIG_CUPMC	Q1LS25	Cupriavidus metallidurans (strain ATCC 43123 / DSM 2839 / NBRC 102507 / CH34) (Ralstonia metallidurans)	4	4	Correct	89.21	0.35	No	No	Q1LS25_nD1	11-270	TIM beta/alpha-barrel	TIM barrels	TIM barrels	0.468	282
MSCL_RHIJ3	Q1MLQ8	Rhizobium leguminosarum bv. viciae (strain 3841)	5	4	Incorrect	83.84	0.35	Yes	Yes	Q1MLQ8_nD1	16-110	Gated mechanosensitive channel	Gated mechanosensitive channel	Gated mechanosensitive channel	0.392	145
SYH_LIGS1	Q1WTV0	Ligilactobacillus salivarius (strain UCC118) (Lactobacillus salivarius)	2	2	Correct	94.13	0.35	No	No	Q1WTV0_nD1; Q1WTV0_nD2	6-330; 331-425	Class II aaRS and biotin synthetases; Anticodon-binding domain of Class II aaRS	Class II aaRS and biotin synthetases; Anticodon-binding domain of Class II aaRS	Class II aaRS and biotin synthetases; Anticodon-binding domain of Class II aaRS	0.502	431
Nitrogenase-stabilizing/protective protein NifW	Q20Y14	Rhodopseudomonas palustris (strain BisB18)	3	2	Incorrect	75.85	0.35	No	No						0	115
XGPT_RHOPB	Q212I9	Rhodopseudomonas palustris (strain BisB18)	4	4	Correct	89.73	0.35	No	No	Q212I9_nD1	6-170	PRTase-like	PRTase-like	PRTase-like	0.506	174
RNC_CHLFF	Q253V2	Chlamydia felis (strain Fe/C-56) (Chlamydophila felis)	2	2	Correct	90.69	0.352	No	No	Q253V2_nD1; Q253V2_nD2	6-155; 156-230	RNase III catalytic domain-like; dsRBD-like	RNase III catalytic domain-like; dsRNA-binding domain-like	RNase III catalytic domain-like; dsRNA-binding domain-like	0.331	237
Argininosuccinate synthase	Q2FZU1	Staphylococcus aureus (strain NCTC 8325 / PS 47)	4	4	Correct	95.04	0.352	No	No	Q2FZU1_F1_nD1; Q2FZU1_F1_nD2	1-165; 171-395	HUP domain-like; Argininosuccinate synthetase-C	HUP domains; Argininosuccinate synthetase-C	HUP domains; Argininosuccinate synthetase-C	0.498	401
KITH_NOVAD	Q2G5F0	Novosphingobium aromaticivorans (strain ATCC 700278 / DSM 12444 / CCUG 56034 / CIP 105152 / NBRC 16084 / F199)	4	4	Correct	93.43	0.357	No	No	Q2G5F0_nD1; Q2G5F0_nD2	1-145; 146-190	P-loop domains-like; Glucocorticoid receptor-like	P-loop domains-related; LIM domain-like	P-loop containing nucleoside triphosphate hydrolases; LIM domain-like	0.276	192
C-type lectin domain family 12 member B (Macrophage antigen H)	Q2HXU8	Homo sapiens (Human)	2	3	Incorrect	87.17	0.359	Yes	No	Q2HXU8_F1_nD3	126-275	C-type lectin-like	C-type lectin-like	C-type lectin-like	0.356	276
AROC_ANADE	Q2IMD4	Anaeromyxobacter dehalogenans (strain 2CP-C)	4	4	Correct	96	0.359	No	No	Q2IMD4_nD1	1-310,331-380	Chorismate synthase, AroC	Chorismate synthase, AroC	Chorismate synthase, AroC	0.47	381
MSCL_RHOP2	Q2IWV4	Rhodopseudomonas palustris (strain HaA2)	5	5	Correct	85.89	0.36	Yes	Yes	Q2IWV4_nD1	1-115	Gated mechanosensitive channel	Gated mechanosensitive channel	Gated mechanosensitive channel	0.396	143
Nitrogenase-stabilizing/protective protein NifW	Q2J4G6	Frankia casuarinae (strain DSM 45818 / CECT 9043 / HFP020203 / CcI3)	3	1	Incorrect	77.86	0.36	No	No						0	151
LPXA_RHIEC	Q2K8X7	Rhizobium etli (strain CFN 42 / ATCC 51251)	3	3	Correct	96.37	0.36	No	No	Q2K8X7_nD1	6-270	Single-stranded left-handed beta-helix	Trimeric LpxA-like enzymes	Trimeric LpxA-like enzymes	0.427	272
MSCL_RHIEC	Q2KCQ1	Rhizobium etli (strain CFN 42 / ATCC 51251)	5	4	Incorrect	84.25	0.36	Yes	Yes	Q2KCQ1_nD1	16-110	Gated mechanosensitive channel	Gated mechanosensitive channel	Gated mechanosensitive channel	0.372	145
SECB_RHIEC	Q2KE96	Rhizobium etli (strain CFN 42 / ATCC 51251)	4	2	Incorrect	90.32	0.36	No	No	Q2KE96_nD1	16-155	Bacterial protein-export protein SecB	Bacterial protein-export protein SecB	Bacterial protein-export protein SecB	0.342	160
CHCOA_SYNAS	Q2LQP0	Syntrophus aciditrophicus (strain SB)	4	4	Correct	95.56	0.36	No	No	Q2LQP0_nD2; Q2LQP0_nD1; Q2LQP0_nD3	111-235; 1-110; 236-380	Acyl-CoA dehydrogenase middle domain-like; Acyl-CoA dehydrogenase N-terminal domain-like; Bromodomain-like	Acyl-CoA dehydrogenase middle domain-like; Acyl-CoA dehydrogenase N-terminal domain-like; Acyl-CoA dehydrogenase C-terminal domain-like	Acyl-CoA dehydrogenase middle domain-like; Acyl-CoA dehydrogenase N-terminal domain-like; Acyl-CoA dehydrogenase C-terminal domain-like	0.418	384
MSCL_XANOM	Q2P0I7	Xanthomonas oryzae pv. oryzae (strain MAFF 311018)	5	4	Incorrect	85.01	0.36	Yes	Yes	Q2P0I7_nD1	6-55,81-110	Gated mechanosensitive channel	Gated mechanosensitive channel	Gated mechanosensitive channel	0.441	140
MSCL_BRUA2	Q2YPJ2	Brucella abortus (strain 2308)	5	5	Correct	84.24	0.36	Yes	Yes	Q2YPJ2_nD1	16-115	Gated mechanosensitive channel	Gated mechanosensitive channel	Gated mechanosensitive channel	0.463	138
MSCL_STAAB	Q2YXW9	Staphylococcus aureus (strain bovine RF122 / ET3-1)	5	4	Incorrect	87.19	0.36	Yes	Yes	Q2YXW9_nD1	16-115	Gated mechanosensitive channel	Gated mechanosensitive channel	Gated mechanosensitive channel	0.989	120
GLMU_OLEA2	Q313W4	Oleidesulfovibrio alaskensis (strain ATCC BAA-1058 / DSM 17464 / G20) (Desulfovibrio alaskensis)	3	3	Correct	96.2	0.36	No	No	Q313W4_nD1; Q313W4_nD2	6-260; 261-455	Nucleotide-diphospho-sugar transferases; Single-stranded left-handed beta-helix	Nucleotide-diphospho-sugar transferases; Trimeric LpxA-like enzymes	Nucleotide-diphospho-sugar transferases; Trimeric LpxA-like enzymes	0.434	460
MSCL_SYNE7	Q31LP8	Synechococcus elongatus (strain ATCC 33912 / PCC 7942 / FACHB-805) (Anacystis nidulans R2)	5	5	Correct	84.09	0.36	Yes	Yes	Q31LP8_nD1	11-110	Gated mechanosensitive channel	Gated mechanosensitive channel	Gated mechanosensitive channel	0.408	133
tRNA (guanine(37)-N1)-methyltransferase (EC 2.1.1.228) (M1G-methyltransferase) (tRNA [GM37] methyltransferase) (tRNA methyltransferase 5 homolog)	Q32P41	Homo sapiens (Human)	1	1	Correct	80.5	0.36	No	No	Q32P41_F1_nD2; Q32P41_F1_nD1	76-85,176-475; 86-175	Rossmann-like; Alpha-beta plaits	Rossmann-related; EF-G C-terminal domain-like	S-adenosyl-L-methionine-dependent methyltransferases; EF-G C-terminal domain-like	0.303	509
MSCL_LATSS	Q38V39	Latilactobacillus sakei subsp. sakei (strain 23K) (Lactobacillus sakei subsp. sakei)	5	4	Incorrect	84.52	0.36	Yes	Yes	Q38V39_nD1	16-105	Gated mechanosensitive channel	Gated mechanosensitive channel	Gated mechanosensitive channel	0.415	132
MSCL_GEOMG	Q39SN1	Geobacter metallireducens (strain ATCC 53774 / DSM 7210 / GS-15)	5	4	Incorrect	80.28	0.36	Yes	Yes	Q39SN1_nD1	6-55,81-110,116-145	Gated mechanosensitive channel	Gated mechanosensitive channel	Gated mechanosensitive channel	0.445	145
HIS81_CARHZ	Q3AD52	Carboxydothermus hydrogenoformans (strain ATCC BAA-161 / DSM 6008 / Z-2901)	2	2	Correct	96.24	0.36	No	No	Q3AD52_nD2; Q3AD52_nD1	296-349; 6-295	C-terminal domain in some PLP-dependent transferases; PLP-dependent transferases	C-terminal domain in some PLP-dependent transferases; PLP-dependent transferases	C-terminal domain in some PLP-dependent transferases; PLP-dependent transferases	0.352	349
BIOB_CARHZ	Q3ADP5	Carboxydothermus hydrogenoformans (strain ATCC BAA-161 / DSM 6008 / Z-2901)	2	2	Correct	97.38	0.36	No	No	Q3ADP5_nD1	6-325	TIM beta/alpha-barrel	TIM barrels	TIM barrels	0.49	325
DAPA_CHLCH	Q3APU0	Chlorobium chlorochromatii (strain CaD3)	4	4	Correct	97.82	0.36	No	No	Q3APU0_nD1	6-295	TIM beta/alpha-barrel	TIM barrels	TIM barrels	0.462	296
LPXD_CHLL3	Q3B382	Chlorobium luteolum (strain DSM 273 / BCRC 81028 / 2530) (Pelodictyon luteolum)	3	3	Correct	96.18	0.36	No	No	Q3B382_nD2; Q3B382_nD1	106-325; 1-105	Single-stranded left-handed beta-helix; MurF and HprK N-domain-like	Trimeric LpxA-like enzymes; MurF and HprK N-domain-like	Trimeric LpxA-like enzymes; MurF and HprK N-domain-like	0.397	352
MSCL_CHLL3	Q3B3W2	Chlorobium luteolum (strain DSM 273 / BCRC 81028 / 2530) (Pelodictyon luteolum)	5	5	Correct	80.27	0.36	Yes	Yes	Q3B3W2_nD1	1-55,81-115,121-145	Gated mechanosensitive channel	Gated mechanosensitive channel	Gated mechanosensitive channel	0.385	161
GLSA_PSEPF	Q3KAU3	Pseudomonas fluorescens (strain Pf0-1)	4	4	Correct	95.8	0.365	No	No	Q3KAU3_nD1; Q3KAU3_nD2	56-190; 1-55,191-300	alpha-helical domain in beta-lactamase/transpeptidase-like proteins; Profilin-like	alpha-helical domain in beta-lactamase/transpeptidase-like proteins; a+b domain in beta-lactamase/transpeptidase-like proteins	alpha-helical domain in beta-lactamase/transpeptidase-like proteins; a+b domain in beta-lactamase/transpeptidase-like proteins	0.392	302
LPXA_CHLTA	Q3KLG6	Chlamydia trachomatis serovar A (strain ATCC VR-571B / DSM 19440 / HAR-13)	3	3	Correct	93.69	0.365	No	No	Q3KLG6_nD1	6-270	Single-stranded left-handed beta-helix	Trimeric LpxA-like enzymes	Trimeric LpxA-like enzymes	0.403	280
MSCL_THIDA	Q3SG48	Thiobacillus denitrificans (strain ATCC 25259)	5	5	Correct	83.99	0.37	Yes	Yes	Q3SG48_nD1	6-115	Gated mechanosensitive channel	Gated mechanosensitive channel	Gated mechanosensitive channel	0.357	141
KITH_COLP3	Q483R5	Colwellia psychrerythraea (strain 34H / ATCC BAA-681) (Vibrio psychroerythus)	4	4	Correct	93.38	0.37	No	No	Q483R5_nD2; Q483R5_nD1	146-190; 1-145	Glucocorticoid receptor-like; P-loop domains-like	LIM domain-like; P-loop domains-related	LIM domain-like; P-loop containing nucleoside triphosphate hydrolases	0.322	192
KITH_STRPM	Q48TL1	Streptococcus pyogenes serotype M28 (strain MGAS6180)	4	4	Correct	94.02	0.37	No	No	Q48TL1_nD1; Q48TL1_nD2	1-140; 141-189	P-loop domains-like; Glucocorticoid receptor-like	P-loop domains-related; LIM domain-like	P-loop containing nucleoside triphosphate hydrolases; LIM domain-like	0.287	189
Transcription termination factor 2 mitochondrial (Mitochondrial transcription termination factor 2) (mTERF2) (Mitochondrial transcription termination factor-like protein) (mTERF-like) (mTERFL) (mTERF domain-containing protein 3 mitochondrial)	Q49AM1	Homo sapiens (Human)	1	1	Correct	85.03	0.37	No	No	Q49AM1_F1_nD1	46-370	Mitochondrial mTERF-like	Mitochondrial mTERF	Mitochondrial mTERF	0.291	385
Thymidine kinase	Q4A7B8	Mesomycoplasma hyopneumoniae (strain 7448) (Mycoplasma hyopneumoniae)	4	2	Incorrect	92.78	0.37	No	No						0.478	184
MSCL_PSEU2	Q4ZNG6	Pseudomonas syringae pv. syringae (strain B728a)	5	5	Correct	82.33	0.37	Yes	Yes	Q4ZNG6_nD1	6-105	Gated mechanosensitive channel	Gated mechanosensitive channel	Gated mechanosensitive channel	0.475	148
Protein FAM98B	Q52LJ0	Homo sapiens (Human)	2	1	Incorrect	75.11	0.37	No	No	Q52LJ0_F1_nD1	11-135	CH domain-like	Calponin-homology domain-like	Calponin-homology domain-like	0.445	433
DNA polymerase sliding clamp	Q57697	Methanocaldococcus jannaschii (strain ATCC 43067 / DSM 2661 / JAL-1 / JCM 10045 / NBRC 100440) (Methanococcus jannaschii)	3	3	Correct	95.95	0.37	No	No	Q57697_F1_nD1; Q57697_F1_nD2	1-125; 126-245	DNA clamp; DNA clamp	DNA clamp; DNA clamp	DNA clamp; DNA clamp	0.429	247
F16PA_BRUAB	Q578Z3	Brucella abortus biovar 1 (strain 9-941)	4	2	Incorrect	94.94	0.37	No	No	Q578Z3_nD2; Q578Z3_nD1	201-340; 21-200	Rossmann-like domain in carbohydrate phosphatases; a+b domain in carbohydrate phosphatases	Rossmann-like domain in carbohydrate phosphatases; a+b domain in carbohydrate phosphatases	Rossmann-like domain in carbohydrate phosphatases; a+b domain in carbohydrate phosphatases	0.435	340
AROC_BRUAB	Q57ET8	Brucella abortus biovar 1 (strain 9-941)	4	4	Correct	94.53	0.37	No	No	Q57ET8_nD1	1-364	Chorismate synthase, AroC	Chorismate synthase, AroC	Chorismate synthase, AroC	0.547	364
MSCL_LACAC	Q5FLW0	Lactobacillus acidophilus (strain ATCC 700396 / NCK56 / N2 / NCFM)	5	4	Incorrect	88.42	0.37	Yes	Yes	Q5FLW0_nD1	16-120	Gated mechanosensitive channel	Gated mechanosensitive channel	Gated mechanosensitive channel	0.505	124
KITH_BACFN	Q5LHP5	Bacteroides fragilis (strain ATCC 25285 / DSM 2151 / CCUG 4856 / JCM 11019 / NCTC 9343 / Onslow)	4	4	Correct	85.55	0.37	No	No	Q5LHP5_nD1	6-195	P-loop domains-like	P-loop domains-related	P-loop containing nucleoside triphosphate hydrolases	0.494	199
MSCL_ZYMMO	Q5NNP2	Zymomonas mobilis subsp. mobilis (strain ATCC 31821 / ZM4 / CP4)	5	4	Incorrect	84.3	0.37	Yes	Yes	Q5NNP2_nD1	6-60,86-115	Gated mechanosensitive channel	Gated mechanosensitive channel	Gated mechanosensitive channel	0.405	154
LPXD_AROAE	Q5NZG5	Aromatoleum aromaticum (strain EbN1) (Azoarcus sp. (strain EbN1))	3	3	Correct	96.62	0.371	No	No	Q5NZG5_nD2; Q5NZG5_nD1	91-335; 1-90	Single-stranded left-handed beta-helix; MurF and HprK N-domain-like	Trimeric LpxA-like enzymes; MurF and HprK N-domain-like	Trimeric LpxA-like enzymes; MurF and HprK N-domain-like	0.459	336
ISPF_ANAMM	Q5P993	Anaplasma marginale (strain St. Maries)	3	3	Correct	91.76	0.371	No	No	Q5P993_nD1	11-170	Bacillus chorismate mutase-like	2C-methyl-D-erythritol 2,4-cyclodiphosphate synthase IspF	2C-methyl-D-erythritol 2,4-cyclodiphosphate synthase IspF	0.49	184
GLMU_ANAMM	Q5PBV0	Anaplasma marginale (strain St. Maries)	3	3	Correct	94.5	0.373	No	No	Q5PBV0_nD2; Q5PBV0_nD1	246-425; 1-245	Single-stranded left-handed beta-helix; Nucleotide-diphospho-sugar transferases	Trimeric LpxA-like enzymes; Nucleotide-diphospho-sugar transferases	Trimeric LpxA-like enzymes; Nucleotide-diphospho-sugar transferases	0.332	428
MSCL_SALPA	Q5PIT4	Salmonella paratyphi A (strain ATCC 9150 / SARB42)	5	4	Incorrect	84.41	0.375	Yes	Yes	Q5PIT4_nD1	6-105	Gated mechanosensitive channel	Gated mechanosensitive channel	Gated mechanosensitive channel	0.471	137
Lymphocyte antigen 6 complex locus protein G6f	Q5SQ64	Homo sapiens (Human)	2	2	Correct	77.31	0.378	Yes	No	Q5SQ64_F1_nD1; Q5SQ64_F1_nD2	21-125; 126-220	Immunoglobulin-like beta-sandwich; Immunoglobulin-like beta-sandwich	Immunoglobulin-related; Immunoglobulin-related	Immunoglobulin/Fibronectin type III/E set domains/PapD-like; Immunoglobulin/Fibronectin type III/E set domains/PapD-like	0	297
Translocator protein 2 (Peripheral-type benzodiazepine receptor-like protein 1)	Q5TGU0	Homo sapiens (Human)	4	2	Incorrect	68.09	0.379	Yes	Yes	Q5TGU0_F1_nD1	1-165	Mitochondrial translocator protein (TSPO)	Mitochondrial translocator protein (TSPO)	Mitochondrial translocator protein (TSPO)	0.414	170
MSCL_LEGPA	Q5X1Y7	Legionella pneumophila (strain Paris)	5	5	Correct	86.96	0.379	Yes	Yes	Q5X1Y7_nD1	6-105	Gated mechanosensitive channel	Gated mechanosensitive channel	Gated mechanosensitive channel	0.551	127
LPXD_BURMA	Q62JD4	Burkholderia mallei (strain ATCC 23344)	3	3	Correct	96.15	0.379	No	No	Q62JD4_nD2; Q62JD4_nD1	96-355; 1-95	Single-stranded left-handed beta-helix; MurF and HprK N-domain-like	Trimeric LpxA-like enzymes; MurF and HprK N-domain-like	Trimeric LpxA-like enzymes; MurF and HprK N-domain-like	0.422	361
MSCL_BURMA	Q62JH4	Burkholderia mallei (strain ATCC 23344)	5	5	Correct	83.25	0.38	Yes	Yes	Q62JH4_nD1	6-60,86-140	Gated mechanosensitive channel	Gated mechanosensitive channel	Gated mechanosensitive channel	0.418	143
LPXD_BURPS	Q63T22	Burkholderia pseudomallei (strain K96243)	3	3	Correct	96.17	0.38	No	No	Q63T22_nD2; Q63T22_nD1	106-355; 1-105	Single-stranded left-handed beta-helix; MurF and HprK N-domain-like	Trimeric LpxA-like enzymes; MurF and HprK N-domain-like	Trimeric LpxA-like enzymes; MurF and HprK N-domain-like	0.425	361
MSCL_BACLD	Q65E27	Bacillus licheniformis (strain ATCC 14580 / DSM 13 / JCM 2505 / CCUG 7422 / NBRC 12200 / NCIMB 9375 / NCTC 10341 / NRRL NRS-1264 / Gibson 46)	5	5	Correct	84.62	0.38	Yes	Yes	Q65E27_nD1	1-125	Gated mechanosensitive channel	Gated mechanosensitive channel	Gated mechanosensitive channel	0.515	126
SYM_BORGP	Q660T5	Borrelia garinii subsp. bavariensis (strain ATCC BAA-2496 / DSM 23469 / PBi) (Borrelia bavariensis)	2	1	Incorrect	91.87	0.38	No	No	Q660T5_nD2; Q660T5_nD1; Q660T5_nD3; Q660T5_nD4	1-120,186-320; 121-185; 346-555; 556-724	HUP domain-like; Rubredoxin-like; Anticodon-binding domain of a subclass of class I aminoacyl-tRNA synthetases; OB-fold	HUP domains; Rubredoxin-related; Anticodon-binding domain of a subclass of class I aminoacyl-tRNA synthetases; Nucleic acid-binding protein	HUP domains; Rubredoxin-related; Anticodon-binding domain of a subclass of class I aminoacyl-tRNA synthetases; Nucleic acid-binding protein	0.455	724
Transcription factor E4F1 (EC 2.3.2.27) (E4F transcription factor 1) (Putative E3 ubiquitin-protein ligase E4F1) (RING-type E3 ubiquitin transferase E4F1) (Transcription factor E4F) (p120E4F) (p50E4F)	Q66K89	Homo sapiens (Human)	2	1	Incorrect	53.68	0.38	No	No	Q66K89_F1_nD8; Q66K89_F1_nD1; Q66K89_F1_nD7; Q66K89_F1_nD9; Q66K89_F1_nD4; Q66K89_F1_nD3; Q66K89_F1_nD6; Q66K89_F1_nD5; Q66K89_F1_nD2	571-595; 191-215; 541-570; 656-730; 461-485; 431-460; 516-540; 491-515; 216-270	beta-beta-alpha zinc fingers; beta-beta-alpha zinc fingers; beta-beta-alpha zinc fingers; beta-beta-alpha zinc fingers; beta-beta-alpha zinc fingers; beta-beta-alpha zinc fingers; beta-beta-alpha zinc fingers; beta-beta-alpha zinc fingers; beta-beta-alpha zinc fingers	beta-beta-alpha zinc fingers; beta-beta-alpha zinc fingers; beta-beta-alpha zinc fingers; beta-beta-alpha zinc fingers; beta-beta-alpha zinc fingers; beta-beta-alpha zinc fingers; beta-beta-alpha zinc fingers; beta-beta-alpha zinc fingers; beta-beta-alpha zinc fingers	beta-beta-alpha zinc fingers; beta-beta-alpha zinc fingers; beta-beta-alpha zinc fingers; beta-beta-alpha zinc fingers; beta-beta-alpha zinc fingers; beta-beta-alpha zinc fingers; beta-beta-alpha zinc fingers; beta-beta-alpha zinc fingers; beta-beta-alpha zinc fingers	0.417	784
RLMH_SYMTH	Q67J66	Symbiobacterium thermophilum (strain T / IAM 14863)	2	2	Correct	95.83	0.38	No	No	Q67J66_nD1	1-155	alpha/beta knot	alpha/beta knot	alpha/beta knot	0.484	161
LPXA_RICTY	Q68XZ6	Rickettsia typhi (strain ATCC VR-144 / Wilmington)	3	3	Correct	96.79	0.38	No	No	Q68XZ6_nD1	6-255	Single-stranded left-handed beta-helix	Trimeric LpxA-like enzymes	Trimeric LpxA-like enzymes	0.439	264
MTNK_PECAS	Q6D1H0	Pectobacterium atrosepticum (strain SCRI 1043 / ATCC BAA-672) (Erwinia carotovora subsp. atroseptica)	2	2	Correct	96.71	0.38	No	No	Q6D1H0_nD1	1-395	Protein kinase/SAICAR synthase/ATP-grasp	Protein kinase/SAICAR synthase/ATP-grasp	Protein kinase	0.458	400
Capping protein Arp2/3 and myosin-I linker protein 2 (Capping protein regulator and myosin 1 linker 2) (F-actin-uncapping protein RLTPR) (Leucine-rich repeat-containing protein 16C) (RGD leucine-rich repeat tropomodulin and proline-rich-containing protein)	Q6F5E8	Homo sapiens (Human)	2	2	Correct	61.5	0.38	No	No	Q6F5E8_F1_nD1; Q6F5E8_F1_nD2	1-150,1211-1220; 151-715,1361-1390	PH domain-like; Single-stranded right-handed beta-helix	PH domain-like; Leucine-rich repeats	PH domain-like; Leucine-rich repeats	0.347	1435
MSCL_BARQU	Q6G160	Bartonella quintana (strain Toulouse) (Rochalimaea quintana)	5	5	Correct	82.79	0.38	Yes	Yes	Q6G160_nD1	16-55,81-115	Gated mechanosensitive channel	Gated mechanosensitive channel	Gated mechanosensitive channel	0.454	137
MSCL_STAAS	Q6G9L1	Staphylococcus aureus (strain MSSA476)	5	4	Incorrect	86.41	0.38	Yes	Yes	Q6G9L1_nD1	16-115	Gated mechanosensitive channel	Gated mechanosensitive channel	Gated mechanosensitive channel	0.989	120
MSCL_STAAR	Q6GH57	Staphylococcus aureus (strain MRSA252)	5	4	Incorrect	86.23	0.38	Yes	Yes	Q6GH57_nD1	1-115	Gated mechanosensitive channel	Gated mechanosensitive channel	Gated mechanosensitive channel	0.989	120
MSCL_BACHK	Q6HCK7	Bacillus thuringiensis subsp. konkukian (strain 97-27)	5	4	Incorrect	84.55	0.38	Yes	Yes	Q6HCK7_nD1	16-130	Gated mechanosensitive channel	Gated mechanosensitive channel	Gated mechanosensitive channel	0.552	132
COAW_BACHK	Q6HHK0	Bacillus thuringiensis subsp. konkukian (strain 97-27)	2	2	Correct	93.76	0.38	No	No	Q6HHK0_nD1; Q6HHK0_nD2	1-90; 91-270	Ribonuclease H-like; Ribonuclease H-like	Ribonuclease H-like; Ribonuclease H-like	Ribonuclease H-like; Ribonuclease H-like	0.366	276
KITH_MYCM1	Q6KH30	Mesomycoplasma mobile (strain ATCC 43663 / 163K / NCTC 11711) (Mycoplasma mobile)	4	4	Correct	92.87	0.38	No	No	Q6KH30_nD1	1-200	P-loop domains-like	P-loop domains-related	P-loop containing nucleoside triphosphate hydrolases	0.473	200
PCNA_PICTO	Q6KZF1	Picrophilus torridus (strain ATCC 700027 / DSM 9790 / JCM 10055 / NBRC 100828 / KAW 2/3)	3	3	Correct	94.28	0.38	No	No	Q6KZF1_nD1; Q6KZF1_nD2	1-120; 121-245	DNA clamp; DNA clamp	DNA clamp; DNA clamp	DNA clamp; DNA clamp	0.292	245
MNME_BDEBA	Q6MGL5	Bdellovibrio bacteriovorus (strain ATCC 15356 / DSM 50701 / NCIMB 9529 / HD100)	2	2	Correct	86.96	0.38	No	No	Q6MGL5_nD1; Q6MGL5_nD3; Q6MGL5_nD2	1-130; 226-400; 131-225,401-475	Alpha-beta plaits; P-loop domains-like; Four-helical up-and-down bundle	Aminomethyltransferase folate-binding domain; P-loop domains-related; TrmE connector domain	Aminomethyltransferase folate-binding domain; P-loop containing nucleoside triphosphate hydrolases; TrmE connector domain	0.357	479
MSCL_RHOPA	Q6N6D0	Rhodopseudomonas palustris (strain ATCC BAA-98 / CGA009)	5	4	Incorrect	85.42	0.382	Yes	Yes	Q6N6D0_nD1	16-70,96-135	Gated mechanosensitive channel	Gated mechanosensitive channel	Gated mechanosensitive channel	0.368	159
GLMU_RHOPA	Q6N6F8	Rhodopseudomonas palustris (strain ATCC BAA-98 / CGA009)	3	3	Correct	95.85	0.383	No	No	Q6N6F8_nD2; Q6N6F8_nD1	256-425; 1-255	Single-stranded left-handed beta-helix; Nucleotide-diphospho-sugar transferases	Trimeric LpxA-like enzymes; Nucleotide-diphospho-sugar transferases	Trimeric LpxA-like enzymes; Nucleotide-diphospho-sugar transferases	0.43	452
Aminopeptidase Q (AP-Q) (APQ) (EC 3.4.11.-) (CHL2 antigen) (Laeverin)	Q6Q4G3	Homo sapiens (Human)	2	2	Correct	89.08	0.385	Yes	No	Q6Q4G3_F1_nD5; Q6Q4G3_F1_nD3; Q6Q4G3_F1_nD2; Q6Q4G3_F1_nD4	666-990; 316-575; 81-315; 576-665	Repetitive alpha hairpins; Zincin-like; Baculovirus p35 protein-related; Immunoglobulin-like beta-sandwich	ARM repeat; Metalloproteases ("zincins") catalytic domain; Baculovirus p35 protein-related; Immunoglobulin-related	ARM repeat; Metalloproteases ("zincins") catalytic domain; Baculovirus p35 protein-related; Immunoglobulin/Fibronectin type III/E set domains/PapD-like	0.366	990
Membrane progestin receptor delta (mPR delta) (Membrane progesterone P4 receptor delta) (Membrane progesterone receptor delta) (Progesterone and adipoQ receptor family member 6) (Progestin and adipoQ receptor family member 6)	Q6TCH4	Homo sapiens (Human)	2	1	Incorrect	91.23	0.386	Yes	Yes	Q6TCH4_F1_nD1	6-325	Family A G protein-coupled receptor-like	Family A G protein-coupled receptor-like	Family A G protein-coupled receptor-like	0.28	344
Bombesin receptor-activated protein C6orf89 (Amfion)	Q6UWU4	Homo sapiens (Human)	2	1	Incorrect	72.24	0.386	Yes	No	Q6UWU4_F1_nD1; Q6UWU4_F1_nD2; Q6UWU4_F1_nD3	11-45; 56-80; 151-345	Dimerisation interlock; Dimerisation interlock; jelly-roll	SinR repressor dimerisation domain-like; SinR repressor dimerisation domain-like; Double-stranded beta-helix	SinR repressor dimerisation domain-like; SinR repressor dimerisation domain-like; Double-stranded beta-helix	0	347
UPF0764 protein C16orf89	Q6UX73	Homo sapiens (Human)	2	1	Incorrect	71.13	0.387	No	No	Q6UX73_F1_nD1	31-300,366-375	Repetitive alpha hairpins	alpha/alpha toroid	alpha/alpha toroid	0	402
Protein ZNF365 (DISC1-binding zinc-finger protein) (Protein su48)	Q70YC5	Homo sapiens (Human)	2	2	Correct	67.37	0.387	No	No	Q70YC5_F1_nD2; Q70YC5_F1_nD1	161-300; 26-50	beta-beta-alpha zinc fingers; beta-beta-alpha zinc fingers	beta-beta-alpha zinc fingers; beta-beta-alpha zinc fingers	beta-beta-alpha zinc fingers; beta-beta-alpha zinc fingers	0	407
MSCL_LISMF	Q71XV0	Listeria monocytogenes serotype 4b (strain F2365)	5	4	Incorrect	85.31	0.387	Yes	Yes	Q71XV0_nD1	6-110	Gated mechanosensitive channel	Gated mechanosensitive channel	Gated mechanosensitive channel	0.612	128
APT_CHRVO	Q7NRK9	Chromobacterium violaceum (strain ATCC 12472 / DSM 30191 / JCM 1249 / NBRC 12614 / NCIMB 9131 / NCTC 9757)	2	4	Incorrect	93.55	0.389	No	No	Q7NRK9_nD1	6-193	PRTase-like	PRTase-like	PRTase-like	0.477	193
LPXD_CHRVO	Q7NVY4	Chromobacterium violaceum (strain ATCC 12472 / DSM 30191 / JCM 1249 / NBRC 12614 / NCIMB 9131 / NCTC 9757)	3	3	Correct	95.86	0.39	No	No	Q7NVY4_nD1; Q7NVY4_nD2	1-90; 91-348	MurF and HprK N-domain-like; Single-stranded left-handed beta-helix	MurF and HprK N-domain-like; Trimeric LpxA-like enzymes	MurF and HprK N-domain-like; Trimeric LpxA-like enzymes	0.449	348
MSCL_CHRVO	Q7NYB4	Chromobacterium violaceum (strain ATCC 12472 / DSM 30191 / JCM 1249 / NBRC 12614 / NCIMB 9131 / NCTC 9757)	5	4	Incorrect	80.15	0.39	Yes	Yes	Q7NYB4_nD1	6-60,86-115	Gated mechanosensitive channel	Gated mechanosensitive channel	Gated mechanosensitive channel	0.431	153
RUVA_PROMP	Q7V1D3	Prochlorococcus marinus subsp. pastoris (strain CCMP1986 / NIES-2087 / MED4)	4	4	Correct	90.19	0.39	No	No	Q7V1D3_nD3; Q7V1D3_nD2; Q7V1D3_nD1	156-219; 71-150; 1-70	RuvA-C; HhH/H2TH; OB-fold	RuvA-C, UBA, CRAL/TRIO-N, HBS1; SAM/DNA-glycosylase; Nucleic acid-binding protein	UBA-like domain; SAM domain-like; Nucleic acid-binding protein	0.262	219
GLMU_PROMP	Q7V274	Prochlorococcus marinus subsp. pastoris (strain CCMP1986 / NIES-2087 / MED4)	3	3	Correct	95.69	0.39	No	No	Q7V274_nD1; Q7V274_nD2	1-245; 246-445	Nucleotide-diphospho-sugar transferases; Single-stranded left-handed beta-helix	Nucleotide-diphospho-sugar transferases; Trimeric LpxA-like enzymes	Nucleotide-diphospho-sugar transferases; Trimeric LpxA-like enzymes	0.406	449
LPXD_PROMM	Q7V843	Prochlorococcus marinus (strain MIT 9313)	3	3	Correct	95.81	0.39	No	No	Q7V843_nD2; Q7V843_nD1	106-340; 1-100	Single-stranded left-handed beta-helix; MurF and HprK N-domain-like	Trimeric LpxA-like enzymes; MurF and HprK N-domain-like	Trimeric LpxA-like enzymes; MurF and HprK N-domain-like	0.337	347
GLMU_PROMM	Q7V8F2	Prochlorococcus marinus (strain MIT 9313)	3	3	Correct	96.18	0.39	No	No	Q7V8F2_nD1; Q7V8F2_nD2	1-250; 251-445	Nucleotide-diphospho-sugar transferases; Single-stranded left-handed beta-helix	Nucleotide-diphospho-sugar transferases; Trimeric LpxA-like enzymes	Nucleotide-diphospho-sugar transferases; Trimeric LpxA-like enzymes	0.452	446
CMOB_HELHP	Q7VGI1	Helicobacter hepaticus (strain ATCC 51449 / 3B1)	4	2	Incorrect	95.7	0.39	No	No	Q7VGI1_nD1	11-315	Rossmann-like	Rossmann-related	S-adenosyl-L-methionine-dependent methyltransferases	0.419	315
MSCL_BACCR	Q816Z0	Bacillus cereus (strain ATCC 14579 / DSM 31 / CCUG 7414 / JCM 2152 / NBRC 15305 / NCIMB 9373 / NCTC 2599 / NRRL B-3711)	5	5	Correct	83.61	0.39	Yes	Yes	Q816Z0_nD1	1-105	Gated mechanosensitive channel	Gated mechanosensitive channel	Gated mechanosensitive channel	0.531	132
PFKA_COXBU	Q83EH9	Coxiella burnetii (strain RSA 493 / Nine Mile phase I)	4	4	Correct	94.58	0.39	No	No	Q83EH9_nD1; Q83EH9_nD2	6-145,261-310; 146-260	Flavodoxin-like; Phosphofructokinase C-terminal domain	Class I glutamine amidotransferase-like; Phosphofructokinase C-terminal domain	Phosphofructokinase N-terminal domain; Phosphofructokinase C-terminal domain	0.511	326
Acylamino-acid-releasing enzyme	Q84LM4	Arabidopsis thaliana (Mouse-ear cress)	4	2	Incorrect	91.55	0.39	No	No	Q84LM4_F1_nD3; Q84LM4_F1_nD2	1-20,476-764; 21-175,206-490	alpha/beta-Hydrolases; beta-propeller-like	alpha/beta-Hydrolases; beta-propeller	alpha/beta-Hydrolases; 7-bladed	0.319	764
Transcription factor bHLH10	Q84TK1	Arabidopsis thaliana (Mouse-ear cress)	2	4	Incorrect	59.78	0.39	No	No	Q84TK1_F1_nD2	356-450	Alpha-beta plaits	ACT-like	ACT-like	0.512	458
E3 ubiquitin-protein ligase MARCHF9 (EC 2.3.2.27) (Membrane-associated RING finger protein 9) (Membrane-associated RING-CH protein IX) (MARCH-IX) (RING finger protein 179) (RING-type E3 ubiquitin transferase MARCHF9)	Q86YJ5	Homo sapiens (Human)	2	3	Incorrect	65.75	0.39	Yes	Yes	Q86YJ5_F1_nD1	106-160,261-270	RING/U-box-like	RING/U-box-like	RING/U-box	0.411	346
Rab11 family-interacting protein 4 (FIP4-Rab11) (Rab11-FIP4) (Arfophilin-2)	Q86YS3	Homo sapiens (Human)	2	2	Correct	72.35	0.39	No	No	Q86YS3_F1_nD1; Q86YS3_F1_nD2; Q86YS3_F1_nD3	11-95; 341-515; 531-635	EF-hand; Long alpha-hairpin; Lag-3 N-terminal region	EF-hand-related; Eukaryotic DNA topoisomerase I, dispensable insert domain; Lag-3 N-terminal region	EF-hand; Eukaryotic DNA topoisomerase I, dispensable insert domain; Lag-3 N-terminal region	0.629	637
DAPA_XYLFT	Q87AT3	Xylella fastidiosa (strain Temecula1 / ATCC 700964)	4	2	Incorrect	96.12	0.39	No	No	Q87AT3_nD1	1-295	TIM beta/alpha-barrel	TIM barrels	TIM barrels	0.428	302
Glutaminase (EC 3.5.1.2)	Q87LI9	Vibrio parahaemolyticus serotype O3:K6 (strain RIMD 2210633)	4	4	Correct	96.49	0.39	No	No	Q87LI9_nD1; Q87LI9_nD2	61-195; 1-60,196-305	alpha-helical domain in beta-lactamase/transpeptidase-like proteins; Profilin-like	alpha-helical domain in beta-lactamase/transpeptidase-like proteins; a+b domain in beta-lactamase/transpeptidase-like proteins	alpha-helical domain in beta-lactamase/transpeptidase-like proteins; a+b domain in beta-lactamase/transpeptidase-like proteins	0.403	306
MSCL_PSESM	Q87WB2	Pseudomonas syringae pv. tomato (strain ATCC BAA-871 / DC3000)	5	5	Correct	81.55	0.39	Yes	Yes	Q87WB2_nD1	6-105	Gated mechanosensitive channel	Gated mechanosensitive channel	Gated mechanosensitive channel	0.466	148
MSCL_CLOTE	Q898L6	Clostridium tetani (strain Massachusetts / E88)	5	4	Incorrect	83.8	0.39	Yes	Yes	Q898L6_nD1	21-105	Gated mechanosensitive channel	Gated mechanosensitive channel	Gated mechanosensitive channel	0.509	133
SSB_STAES	Q8CNK0	Staphylococcus epidermidis (strain ATCC 12228 / FDA PCI 1200)	4	2	Incorrect	86.51	0.39	No	No	Q8CNK0_nD1	1-105	OB-fold	Nucleic acid-binding protein	Nucleic acid-binding protein	0.376	131
MSCL_OCEIH	Q8CUT6	Oceanobacillus iheyensis (strain DSM 14371 / CIP 107618 / JCM 11309 / KCTC 3954 / HTE831)	5	4	Incorrect	85.3	0.39	Yes	Yes	Q8CUT6_nD1	16-125	Gated mechanosensitive channel	Gated mechanosensitive channel	Gated mechanosensitive channel	0.59	130
DAPB_WIGBR	Q8D3H6	Wigglesworthia glossinidia brevipalpis	4	4	Correct	92.68	0.39	No	No	Q8D3H6_nD2; Q8D3H6_nD1	136-225; 6-135,226-265	FwdE/GAPDH domain-like; Rossmann-like	Glyceraldehyde-3-phosphate dehydrogenase-like, C-terminal domain; Rossmann-related	Glyceraldehyde-3-phosphate dehydrogenase-like, C-terminal domain; NAD(P)-binding Rossmann-fold domains	0.368	265
GLMU_THEVB	Q8DLT5	Thermosynechococcus vestitus (strain NIES-2133 / IAM M-273 / BP-1)	3	3	Correct	96.17	0.39	No	No	Q8DLT5_nD2; Q8DLT5_nD1	251-445; 1-250	Single-stranded left-handed beta-helix; Nucleotide-diphospho-sugar transferases	Trimeric LpxA-like enzymes; Nucleotide-diphospho-sugar transferases	Trimeric LpxA-like enzymes; Nucleotide-diphospho-sugar transferases	0.441	449
BIOB_STRA5	Q8E197	Streptococcus agalactiae serotype V (strain ATCC BAA-611 / 2603 V/R)	2	2	Correct	95.51	0.391	No	No	Q8E197_nD1	6-325	TIM beta/alpha-barrel	TIM barrels	TIM barrels	0.322	330
	Q8EJE5	Shewanella oneidensis (strain MR-1)	5	5	Correct	82.98	0.391	Yes	Yes						0.471	136
MSCL_BRUSU	Q8G2K1	Brucella suis biovar 1 (strain 1330)	5	5	Correct	84.27	0.392	Yes	Yes	Q8G2K1_nD1	16-135	Gated mechanosensitive channel	Gated mechanosensitive channel	Gated mechanosensitive channel	0.463	138
BPHC_GEOG3	Q8GR45	Geobacillus genomosp. 3	4	4	Correct	95.93	0.395	No	No	Q8GR45_nD1; Q8GR45_nD2	6-125; 146-310	Glyoxalase/Bleomycin resistance protein/Dihydroxybiphenyl dioxygenase; Glyoxalase/Bleomycin resistance protein/Dihydroxybiphenyl dioxygenase	Glyoxalase/Bleomycin resistance protein/Dihydroxybiphenyl dioxygenase; Glyoxalase/Bleomycin resistance protein/Dihydroxybiphenyl dioxygenase	Glyoxalase/Bleomycin resistance protein/Dihydroxybiphenyl dioxygenase; Glyoxalase/Bleomycin resistance protein/Dihydroxybiphenyl dioxygenase	0.317	315
Coiled-coil domain-containing protein 103	Q8IW40	Homo sapiens (Human)	2	1	Incorrect	80.42	0.395	No	No	Q8IW40_F1_nD2	96-240	Repetitive alpha hairpins	RPAP3 C-terminal domain-like	RPAP3 C-terminal domain-like	0	242
SYP_BUCAP	Q8K9S2	Buchnera aphidicola subsp. Schizaphis graminum (strain Sg)	2	2	Correct	92.87	0.396	No	No	Q8K9S2_nD3; Q8K9S2_nD1; Q8K9S2_nD2	456-570; 1-245,386-470; 246-385	Anticodon-binding domain of Class II aaRS; Class II aaRS and biotin synthetases; YbaK/ProRS associated domain	Anticodon-binding domain of Class II aaRS; Class II aaRS and biotin synthetases; YbaK/ProRS associated domain	Anticodon-binding domain of Class II aaRS; Class II aaRS and biotin synthetases; YbaK/ProRS associated domain	0.465	571
Thioredoxin domain-containing protein 3 (NM23-H8) (NME/NM23 family member 8) (Spermatid-specific thioredoxin-2) (Sptrx-2)	Q8N427	Homo sapiens (Human)	1	1	Correct	79.81	0.397	No	No	Q8N427_F1_nD2; Q8N427_F1_nD4; Q8N427_F1_nD1; Q8N427_F1_nD3	151-240,271-310; 451-580; 11-120; 316-450	Alpha-beta plaits; Alpha-beta plaits; Thioredoxin-like; Alpha-beta plaits	Nucleoside diphosphate kinases; Nucleoside diphosphate kinases; Thioredoxin-like; Nucleoside diphosphate kinases	Nucleoside diphosphate kinases; Nucleoside diphosphate kinases; Thioredoxin-like; Nucleoside diphosphate kinases	0.421	588
	Q8N661	Homo sapiens (Human)	2	1	Incorrect	89.76	0.397	Yes	Yes						0	226
Carbohydrate sulfotransferase 4 (EC 2.8.2.-) (Galactose/N-acetylglucosamine/N-acetylglucosamine 6-O-sulfotransferase 3) (GST-3) (High endothelial cells N-acetylglucosamine 6-O-sulfotransferase) (HEC-GlcNAc6ST) (L-selectin ligand sulfotransferase) (LSST) (N-acetylglucosamine 6-O-sulfotransferase 2) (GlcNAc6ST-2) (Gn6st-2)	Q8NCG5	Homo sapiens (Human)	1	2	Incorrect	90.66	0.398	Yes	No	Q8NCG5_F1_nD1	41-370	P-loop domains-like	P-loop domains-related	P-loop containing nucleoside triphosphate hydrolases	0	386
Prokineticin receptor 2 (PK-R2) (G-protein coupled receptor 73-like 1) (G-protein coupled receptor I5E) (GPR73b) (GPRg2)	Q8NFJ6	Homo sapiens (Human)	2	1	Incorrect	78.5	0.398	Yes	Yes	Q8NFJ6_F1_nD1	41-335	Family A G protein-coupled receptor-like	Family A G protein-coupled receptor-like	Family A G protein-coupled receptor-like	0.287	384
PRPB1_CORGL	Q8NSH8	Corynebacterium glutamicum (strain ATCC 13032 / DSM 20300 / BCRC 11384 / JCM 1318 / LMG 3730 / NCIMB 10025)	4	4	Correct	94.88	0.4	No	No	Q8NSH8_nD1	6-300	TIM beta/alpha-barrel	TIM barrels	TIM barrels	0.496	305
MSCL_XANCP	Q8P626	Xanthomonas campestris pv. campestris (strain ATCC 33913 / DSM 3586 / NCPPB 528 / LMG 568 / P 25)	5	4	Incorrect	84.05	0.4	Yes	Yes	Q8P626_nD1	6-55,81-110	Gated mechanosensitive channel	Gated mechanosensitive channel	Gated mechanosensitive channel	0.459	143
GLSA_FUSNN	Q8RDV3	Fusobacterium nucleatum subsp. nucleatum (strain ATCC 25586 / DSM 15643 / BCRC 10681 / CIP 101130 / JCM 8532 / KCTC 2640 / LMG 13131 / VPI 4355)	4	4	Correct	95.17	0.4	No	No	Q8RDV3_nD1; Q8RDV3_nD2	56-195; 1-55,196-304	alpha-helical domain in beta-lactamase/transpeptidase-like proteins; Profilin-like	alpha-helical domain in beta-lactamase/transpeptidase-like proteins; a+b domain in beta-lactamase/transpeptidase-like proteins	alpha-helical domain in beta-lactamase/transpeptidase-like proteins; a+b domain in beta-lactamase/transpeptidase-like proteins	0.495	304
GLGC_FUSNN	Q8RF63	Fusobacterium nucleatum subsp. nucleatum (strain ATCC 25586 / DSM 15643 / BCRC 10681 / CIP 101130 / JCM 8532 / KCTC 2640 / LMG 13131 / VPI 4355)	4	4	Correct	93.22	0.4	No	No	Q8RF63_nD2; Q8RF63_nD1	281-384; 6-280	Single-stranded left-handed beta-helix; Nucleotide-diphospho-sugar transferases	Trimeric LpxA-like enzymes; Nucleotide-diphospho-sugar transferases	Trimeric LpxA-like enzymes; Nucleotide-diphospho-sugar transferases	0.41	384
MSCL_FUSNN	Q8RFE0	Fusobacterium nucleatum subsp. nucleatum (strain ATCC 25586 / DSM 15643 / BCRC 10681 / CIP 101130 / JCM 8532 / KCTC 2640 / LMG 13131 / VPI 4355)	5	4	Incorrect	85.8	0.4	Yes	Yes	Q8RFE0_nD1	11-120	Gated mechanosensitive channel	Gated mechanosensitive channel	Gated mechanosensitive channel	0.442	142
THIG_FUSNN	Q8RI63	Fusobacterium nucleatum subsp. nucleatum (strain ATCC 25586 / DSM 15643 / BCRC 10681 / CIP 101130 / JCM 8532 / KCTC 2640 / LMG 13131 / VPI 4355)	4	4	Correct	92.46	0.4	No	No	Q8RI63_nD1	1-255	TIM beta/alpha-barrel	TIM barrels	TIM barrels	0.482	257
Transmembrane protein 163	Q8TC26	Homo sapiens (Human)	2	2	Correct	76.65	0.4	Yes	Yes	Q8TC26_F1_nD1	81-289	Cation efflux protein transmembrane domain-like	Cation efflux protein transmembrane domain-like	Cation efflux protein transmembrane domain-like	0	289
Signal peptide peptidase-like 3 (SPP-like 3) (EC 3.4.23.-) (Intramembrane protease 2) (IMP-2) (Presenilin homologous protein 1) (PSH1) (Presenilin-like protein 4)	Q8TCT6	Homo sapiens (Human)	1	1	Correct	78.39	0.4	Yes	Yes	Q8TCT6_F1_nD1	11-230,266-360	Presenilin family intramembrane aspartate proteases	Presenilin family intramembrane aspartate proteases	Presenilin family intramembrane aspartate proteases	0.295	384
Signal peptide peptidase-like 2B (SPP-like 2B) (SPPL2b) (EC 3.4.23.-) (Intramembrane protease 4) (IMP-4) (Presenilin homologous protein 4) (PSH4) (Presenilin-like protein 1)	Q8TCT7	Homo sapiens (Human)	1	2	Incorrect	76.62	0.4	Yes	Yes	Q8TCT7_F1_nD1; Q8TCT7_F1_nD2	26-175; 176-270,296-500	The "swivelling" beta/beta/alpha domains; Presenilin family intramembrane aspartate proteases	The "swivelling" beta/beta/alpha domain; Presenilin family intramembrane aspartate proteases	The "swivelling" beta/beta/alpha domain; Presenilin family intramembrane aspartate proteases	0.481	592
Minor histocompatibility antigen H13 (EC 3.4.23.-) (Intramembrane protease 1) (IMP-1) (IMPAS-1) (hIMP1) (Presenilin-like protein 3) (Signal peptide peptidase)	Q8TCT9	Homo sapiens (Human)	1	1	Correct	83.01	0.4	Yes	Yes	Q8TCT9_F1_nD1	27-130,156-340	Presenilin family intramembrane aspartate proteases	Presenilin family intramembrane aspartate proteases	Presenilin family intramembrane aspartate proteases	0.314	377
	Q8TKM8	Methanosarcina acetivorans (strain ATCC 35395 / DSM 2834 / JCM 12185 / C2A)	2	4	Incorrect	96.34	0.4	No	No						0.479	553
Ras and Rab interactor 2 (Ras association domain family 4) (Ras inhibitor JC265) (Ras interaction/interference protein 2)	Q8WYP3	Homo sapiens (Human)	4	1	Incorrect	64.3	0.4	No	No	Q8WYP3_F1_nD1; Q8WYP3_F1_nD3; Q8WYP3_F1_nD4; Q8WYP3_F1_nD2	81-220; 606-775; 786-885; 511-605	SH2; VPS9 domain; beta-Grasp; Bromodomain-like	SH2; VPS9 domain; Ubiquitin-related; RABEX-5 helical domain	SH2; VPS9 domain; Ubiquitin-like; RABEX-5 helical domain	0.274	895
GLSA1_YERPE	Q8ZHF1	Yersinia pestis	4	4	Correct	95.16	0.4	No	No	Q8ZHF1_nD1; Q8ZHF1_nD2	61-195; 6-60,196-308	alpha-helical domain in beta-lactamase/transpeptidase-like proteins; Profilin-like	alpha-helical domain in beta-lactamase/transpeptidase-like proteins; a+b domain in beta-lactamase/transpeptidase-like proteins	alpha-helical domain in beta-lactamase/transpeptidase-like proteins; a+b domain in beta-lactamase/transpeptidase-like proteins	0.435	308
Retinol dehydrogenase 5 (EC 1.1.1.209) (EC 1.1.1.315) (EC 1.1.1.53) (11-cis retinol dehydrogenase) (11-cis RDH) (11-cis RoDH) (9-cis retinol dehydrogenase) (9cRDH) (Short chain dehydrogenase/reductase family 9C member 5)	Q92781	Homo sapiens (Human)	2	2	Correct	96.02	0.4	Yes	Yes	Q92781_F1_nD1	21-315	Rossmann-like	Rossmann-related	NAD(P)-binding Rossmann-fold domains	0.483	318
Hyaluronan synthase 2 (EC 2.4.1.212) (Hyaluronate synthase 2) (Hyaluronic acid synthase 2) (HA synthase 2)	Q92819	Homo sapiens (Human)	2	5	Incorrect	90.63	0.4	Yes	Yes	Q92819_F1_nD1	6-550	Nucleotide-diphospho-sugar transferases	Nucleotide-diphospho-sugar transferases	Nucleotide-diphospho-sugar transferases	0.556	552
LPXD_RICCN	Q92JQ7	Rickettsia conorii (strain ATCC VR-613 / Malish 7)	3	3	Correct	94.96	0.4	No	No	Q92JQ7_nD1; Q92JQ7_nD2	6-110; 116-340	MurF and HprK N-domain-like; Single-stranded left-handed beta-helix	MurF and HprK N-domain-like; Trimeric LpxA-like enzymes	MurF and HprK N-domain-like; Trimeric LpxA-like enzymes	0.388	346
GLSA_RHIME	Q92PH0	Rhizobium meliloti (strain 1021) (Ensifer meliloti)	4	4	Correct	94.89	0.4	No	No	Q92PH0_nD2; Q92PH0_nD1	6-65,201-315; 66-200	Profilin-like; alpha-helical domain in beta-lactamase/transpeptidase-like proteins	a+b domain in beta-lactamase/transpeptidase-like proteins; alpha-helical domain in beta-lactamase/transpeptidase-like proteins	a+b domain in beta-lactamase/transpeptidase-like proteins; alpha-helical domain in beta-lactamase/transpeptidase-like proteins	0.418	315
	Q96B01	Homo sapiens (Human)	1	1	Correct	59.01	0.4	No	No						1	352
Zinc transporter ZIP13 (LIV-1 subfamily of ZIP zinc transporter 9) (LZT-Hs9) (Solute carrier family 39 member 13) (Zrt- and Irt-like protein 13) (ZIP-13)	Q96H72	Homo sapiens (Human)	2	5	Incorrect	76.33	0.403	Yes	Yes	Q96H72_F1_nD1	66-175,211-370	ZIP zinc transporter	ZIP zinc transporter	ZIP zinc transporter	0	371
Probable asparagine--tRNA ligase mitochondrial (EC 6.1.1.22) (Asparaginyl-tRNA synthetase) (AsnRS)	Q96I59	Homo sapiens (Human)	2	2	Correct	91.59	0.404	No	No	Q96I59_F1_nD1; Q96I59_F1_nD2	16-125; 126-475	OB-fold; Class II aaRS and biotin synthetases	Nucleic acid-binding protein; Class II aaRS and biotin synthetases	Nucleic acid-binding protein; Class II aaRS and biotin synthetases	0.408	477
tRNA N(3)-methylcytidine methyltransferase METTL2A (EC 2.1.1.-) (Methyltransferase-like protein 2A)	Q96IZ6	Homo sapiens (Human)	1	1	Correct	82.34	0.406	No	No	Q96IZ6_F1_nD1	21-55,76-105,176-378	Rossmann-like	Rossmann-related	S-adenosyl-L-methionine-dependent methyltransferases	0.387	378
Lysozyme-like protein 4 (Lysozyme-4)	Q96KX0	Homo sapiens (Human)	1	1	Correct	92.97	0.406	No	No	Q96KX0_F1_nD1	16-145	Lysozyme-like	Lysozyme-like	Lysozyme-like	0.438	146
WD repeat and FYVE domain-containing protein 2 (Propeller-FYVE protein) (Prof) (WD40- and FYVE domain-containing protein 2) (Zinc finger FYVE domain-containing protein 22)	Q96P53	Homo sapiens (Human)	2	1	Incorrect	94.33	0.406	No	No	Q96P53_F1_nD1	1-400	beta-propeller-like	beta-propeller	7-bladed	0.421	400
Potassium channel subfamily K member 16 (2P domain potassium channel Talk-1) (TWIK-related alkaline pH-activated K(+) channel 1) (TALK-1)	Q96T55	Homo sapiens (Human)	2	2	Correct	81.89	0.406	Yes	Yes	Q96T55_F1_nD1	6-275	Voltage-gated ion channels	Voltage-gated ion channels	Voltage-gated ion channels	0.402	309
	Q98AZ6	Mesorhizobium japonicum (strain LMG 29417 / CECT 9101 / MAFF 303099) (Mesorhizobium loti (strain MAFF 303099))	4	4	Correct	93.75	0.407	No	No						0.47	257
LPXD_RHILO	Q98MC4	Mesorhizobium japonicum (strain LMG 29417 / CECT 9101 / MAFF 303099) (Mesorhizobium loti (strain MAFF 303099))	3	3	Correct	95.42	0.409	No	No	Q98MC4_nD1	13-105	MurF and HprK N-domain-like	MurF and HprK N-domain-like	MurF and HprK N-domain-like	0.368	351
Platelet-activating factor acetylhydrolase 2 cytoplasmic (EC 3.1.1.47) (PAF:lysophospholipid transacetylase) (PAF:sphingosine transacetylase) (Platelet-activating factor acetyltransferase PAFAH2) (EC 2.3.1.149) (Serine-dependent phospholipase A2) (SD-PLA2) (hSD-PLA2)	Q99487	Homo sapiens (Human)	1	2	Incorrect	91.31	0.41	No	No	Q99487_F1_nD1	11-390	alpha/beta-Hydrolases	alpha/beta-Hydrolases	alpha/beta-Hydrolases	0.433	392
Lipopolysaccharide-induced tumor necrosis factor-alpha factor (LPS-induced TNF-alpha factor) (Small integral membrane protein of lysosome/late endosome) (p53-induced gene 7 protein)	Q99732	Homo sapiens (Human)	1	5	Incorrect	70.6	0.41	No	No	Q99732_F1_nD1	91-110,141-160	Rubredoxin-like	Rubredoxin-related	Rubredoxin-related	0	161
Copine-1 (Chromobindin 17) (Copine I)	Q99829	Homo sapiens (Human)	2	2	Correct	92.23	0.41	No	No	Q99829_F1_nD2; Q99829_F1_nD3; Q99829_F1_nD1	136-280; 281-515; 6-135	Immunoglobulin-like beta-sandwich; HAD domain-like; Immunoglobulin-like beta-sandwich	C2 domain; HAD domain-related; C2 domain	C2 domain; vWA-like; C2 domain	0.409	537
PDXH_CAUVC	Q9A9Q6	Caulobacter vibrioides (strain ATCC 19089 / CB15) (Caulobacter crescentus)	2	2	Correct	95.77	0.41	No	No	Q9A9Q6_nD1	16-220	cradle loop barrel	RIFT-related	FMN-binding split barrel	0.439	222
Bcl-2-like protein 13 (Bcl2-L-13) (Bcl-rambo) (Protein Mil1)	Q9BXK5	Homo sapiens (Human)	1	1	Correct	65.27	0.41	Yes	No	Q9BXK5_F1_nD1	6-210	Toxins' membrane translocation domains	Bcl-2 inhibitors of programmed cell death	Bcl-2 inhibitors of programmed cell death	0	485
Emopamil-binding protein-like (Emopamil-binding-related protein)	Q9BY08	Homo sapiens (Human)	2	2	Correct	94.06	0.41	Yes	Yes	Q9BY08_F1_nD1	16-205	Emopamil binding protein (EBP) transmembrane domain	Emopamil binding protein (EBP) transmembrane domain	Emopamil binding protein (EBP) transmembrane domain	0.328	206
Nicotinamide/nicotinic acid mononucleotide adenylyltransferase 2 (NMN/NaMN adenylyltransferase 2) (EC 2.7.7.1) (EC 2.7.7.18) (Nicotinamide mononucleotide adenylyltransferase 2) (NMN adenylyltransferase 2) (Nicotinate-nucleotide adenylyltransferase 2) (NaMN adenylyltransferase 2)	Q9BZQ4	Homo sapiens (Human)	1	1	Correct	80.34	0.41	No	No	Q9BZQ4_F1_nD1	6-105,191-305	HUP domain-like	HUP domains	HUP domains	0.335	307
E3 ubiquitin-protein ligase TRIM8 (EC 2.3.2.27) (Glioblastoma-expressed RING finger protein) (RING finger protein 27) (RING-type E3 ubiquitin transferase TRIM8) (Tripartite motif-containing protein 8)	Q9BZR9	Homo sapiens (Human)	2	2	Correct	72.26	0.41	No	No	Q9BZR9_F1_nD4; Q9BZR9_F1_nD1; Q9BZR9_F1_nD2; Q9BZR9_F1_nD3	216-350; 1-85; 91-140; 141-215	Helical domain in structural maintenance of chromosomes protein 3; RING/U-box-like; B-box zinc-binding domain-like; B-box zinc-binding domain-like	Helical domain in structural maintenance of chromosomes protein 3; RING/U-box-like; B-box zinc-binding domain; B-box zinc-binding domain	Helical domain in structural maintenance of chromosomes protein 3; RING/U-box; B-box zinc-binding domain; B-box zinc-binding domain	0.368	551
E3 ubiquitin-protein ligase TRIM4 (EC 2.3.2.27) (RING finger protein 87) (RING-type E3 ubiquitin transferase TRIM4) (Tripartite motif-containing protein 4)	Q9C037	Homo sapiens (Human)	3	2	Incorrect	83.42	0.41	No	No	Q9C037_F1_nD4; Q9C037_F1_nD3; Q9C037_F1_nD2; Q9C037_F1_nD1	291-335,361-500; 136-275; 86-125; 6-75	jelly-roll; RING/U-box-like; B-box zinc-binding domain-like; RING/U-box-like	Concanavalin A-like; RING/U-box-like; B-box zinc-binding domain; RING/U-box-like	Concanavalin A-like lectins/glucanases; RING/U-box; B-box zinc-binding domain; RING/U-box	0.26	500
Endoplasmic reticulum junction formation protein lunapark (ER junction formation factor lunapark)	Q9C0E8	Homo sapiens (Human)	2	1	Incorrect	68.98	0.41	Yes	Yes	Q9C0E8_F1_nD1	11-145	Charged multivesicular body protein 3 (CHMP3)-related	Charged multivesicular body protein 3 (CHMP3)-related	Charged multivesicular body protein 3 (CHMP3)-related	0	428
MSCL_LACLA	Q9CDW0	Lactococcus lactis subsp. lactis (strain IL1403) (Streptococcus lactis)	5	4	Incorrect	83.83	0.41	Yes	Yes	Q9CDW0_nD1	16-115	Gated mechanosensitive channel	Gated mechanosensitive channel	Gated mechanosensitive channel	0.494	122
	Q9FY69	Arabidopsis thaliana (Mouse-ear cress)	2	1	Incorrect	59.69	0.41	No	No						0	326
NIF3-like protein 1 (Amyotrophic lateral sclerosis 2 chromosomal region candidate gene 1 protein)	Q9GZT8	Homo sapiens (Human)	2	5	Incorrect	91.79	0.41	No	No	Q9GZT8_F1_nD2; Q9GZT8_F1_nD1; Q9GZT8_F1_nD3	156-250; 26-145,336-375; 146-155,251-335	Alpha-beta plaits; NIF3 (NGG1p interacting factor 3)-like; NIF3 (NGG1p interacting factor 3)-like	GlnB-like; NIF3 (NGG1p interacting factor 3)-like; NIF3 (NGG1p interacting factor 3)-like	GlnB-like; NIF3 (NGG1p interacting factor 3)-like; NIF3 (NGG1p interacting factor 3)-like	0.261	377
Mucin-13 (MUC-13) (Down-regulated in colon cancer 1)	Q9H3R2	Homo sapiens (Human)	2	2	Correct	67.84	0.41	Yes	No	Q9H3R2_F1_nD2; Q9H3R2_F1_nD1	371-415; 181-360	EGF-like; Alpha-beta plaits	EGF-related; SEA domain	EGF/Laminin; SEA domain	0	512
Probable tRNA N6-adenosine threonylcarbamoyltransferase mitochondrial (EC 2.3.1.234) (N6-L-threonylcarbamoyladenine synthase) (t(6)A synthase) (O-sialoglycoprotein endopeptidase-like protein 1) (t(6)A37 threonylcarbamoyladenosine biosynthesis protein OSGEPL1) (tRNA threonylcarbamoyladenosine biosynthesis protein OSGEPL1)	Q9H4B0	Homo sapiens (Human)	1	1	Correct	90.8	0.41	No	No	Q9H4B0_F1_nD2; Q9H4B0_F1_nD1	161-410; 36-160,376-390	Ribonuclease H-like; Ribonuclease H-like	Ribonuclease H-like; Ribonuclease H-like	Ribonuclease H-like; Ribonuclease H-like	0.369	414
Barrier-to-autointegration factor-like protein (BAF-L) (Barrier-to-autointegration factor 2)	Q9H503	Homo sapiens (Human)	2	2	Correct	95.99	0.41	No	No	Q9H503_F1_nD1	33025	HhH/H2TH	SAM/DNA-glycosylase	SAM domain-like	0.411	90
ATPase PAAT (EC 3.6.1.-) (Protein associated with ABC transporters) (PAAT)	Q9H8K7	Homo sapiens (Human)	2	1	Incorrect	66.48	0.41	No	No	Q9H8K7_F1_nD1	11-170	jelly-roll	Galactose-binding domain-like	Galactose-binding domain-like	0	445
Collectrin (Transmembrane protein 27)	Q9HBJ8	Homo sapiens (Human)	1	2	Incorrect	77.38	0.41	Yes	No	Q9HBJ8_F1_nD1; Q9HBJ8_F1_nD2	21-130; 141-165	Immunoglobulin-like beta-sandwich; Glycophorin-A transmembrane domain	Immunoglobulin-related; Glycophorin-A transmembrane domain	Immunoglobulin/Fibronectin type III/E set domains/PapD-like; Glycophorin-A transmembrane domain	0.478	222
Nck-associated protein 5-like (NCKAP5-like) (Centrosomal protein of 169 kDa) (Cep169)	Q9HCH0	Homo sapiens (Human)	2	1	Incorrect	47.5	0.41	No	No	Q9HCH0_F1_nD2	966-990	Glucocorticoid receptor-like	LIM domain-like	LIM domain-like	0	1334
UPPS_THEAC	Q9HKQ0	Thermoplasma acidophilum (strain ATCC 25905 / DSM 1728 / JCM 9062 / NBRC 15155 / AMRC-C165)	2	2	Correct	95.31	0.41	No	No	Q9HKQ0_F1_nD1	6-258	Undecaprenyl diphosphate synthase	Undecaprenyl diphosphate synthase	Undecaprenyl diphosphate synthase	0.425	258
L-lactate dehydrogenase	Q9HV37	Pseudomonas aeruginosa (strain ATCC 15692 / DSM 22644 / CIP 104116 / JCM 14847 / LMG 12228 / 1C / PRS 101 / PAO1)	4	4	Correct	94.3	0.41	No	No	Q9HV37_F1_nD1	1-380	TIM beta/alpha-barrel	TIM barrels	TIM barrels	0.364	381
Large-conductance mechanosensitive channel	Q9HVH7	Pseudomonas aeruginosa (strain ATCC 15692 / DSM 22644 / CIP 104116 / JCM 14847 / LMG 12228 / 1C / PRS 101 / PAO1)	5	4	Incorrect	82.65	0.41	Yes	Yes	Q9HVH7_F1_nD1	6-105	Gated mechanosensitive channel	Gated mechanosensitive channel	Gated mechanosensitive channel	0.471	137
RUVA_HALH5	Q9KDI9	Halalkalibacterium halodurans (strain ATCC BAA-125 / DSM 18197 / FERM 7344 / JCM 9153 / C-125) (Bacillus halodurans)	4	4	Correct	88.36	0.411	No	No	Q9KDI9_nD1; Q9KDI9_nD3; Q9KDI9_nD2	1-65; 156-200; 66-140	OB-fold; RuvA-C; HhH/H2TH	Nucleic acid-binding protein; RuvA-C, UBA, CRAL/TRIO-N, HBS1; SAM/DNA-glycosylase	Nucleic acid-binding protein; UBA-like domain; SAM domain-like	0.359	203
MSCL_VIBCH	Q9KLX9	Vibrio cholerae serotype O1 (strain ATCC 39315 / El Tor Inaba N16961)	5	5	Correct	83.83	0.413	Yes	Yes	Q9KLX9_nD1	6-105	Gated mechanosensitive channel	Gated mechanosensitive channel	Gated mechanosensitive channel	0.504	136
GLSA_VIBCH	Q9KUR1	Vibrio cholerae serotype O1 (strain ATCC 39315 / El Tor Inaba N16961)	4	4	Correct	96.39	0.414	No	No	Q9KUR1_nD2; Q9KUR1_nD1	1-60,196-305; 61-195	Profilin-like; alpha-helical domain in beta-lactamase/transpeptidase-like proteins	a+b domain in beta-lactamase/transpeptidase-like proteins; alpha-helical domain in beta-lactamase/transpeptidase-like proteins	a+b domain in beta-lactamase/transpeptidase-like proteins; alpha-helical domain in beta-lactamase/transpeptidase-like proteins	0.396	306
EIBA_ECOLX	Q9LA60	Escherichia coli	3	3	Correct	87.49	0.415	Yes	Yes	Q9LA60_nD5	306-390	Pili subunits	Pili subunits	Pili subunits	0.891	392
ATP-dependent 6-phosphofructokinase 6	Q9M076	Arabidopsis thaliana (Mouse-ear cress)	4	4	Correct	92.14	0.416	No	No	Q9M076_F1_nD2; Q9M076_F1_nD1	231-380; 11-55,76-230,381-430	Phosphofructokinase C-terminal domain; Flavodoxin-like	Phosphofructokinase C-terminal domain; Class I glutamine amidotransferase-like	Phosphofructokinase C-terminal domain; Phosphofructokinase N-terminal domain	0.387	462
	Q9M0X8	Arabidopsis thaliana (Mouse-ear cress)	2	1	Incorrect	57.21	0.417	No	No						0	298
Interleukin-26 (IL-26) (Protein AK155)	Q9NPH9	Homo sapiens (Human)	2	1	Incorrect	85.81	0.417	No	No	Q9NPH9_F1_nD1	26-170	Ferritin/Heme oxygenase/4-helical cytokines	4-helical cytokines	4-helical cytokine	0.292	171
Endothelial cell-specific molecule 1 (ESM-1)	Q9NQ30	Homo sapiens (Human)	1	1	Correct	72.15	0.417	No	No	Q9NQ30_F1_nD1	31-113	omega toxin-like	omega toxin-related	omega toxin-related	0.358	184
	Q9NR00	Homo sapiens (Human)	1	1	Correct	79.01	0.419	No	No						0	106
Platelet-derived growth factor C (PDGF-C) (Fallotein) (Spinal cord-derived growth factor) (SCDGF) (VEGF-E) [Cleaved into: Platelet-derived growth factor C latent form (PDGFC latent form); Platelet-derived growth factor C receptor-binding form (PDGFC receptor-binding form)]	Q9NRA1	Homo sapiens (Human)	2	2	Correct	76.3	0.42	No	No	Q9NRA1_F1_nD1; Q9NRA1_F1_nD2	46-160; 181-210,241-340	jelly-roll; Cystine-knot cytokines	Spermadhesin, CUB domain; Cystine-knot cytokines	Spermadhesin, CUB domain; Cystine-knot cytokines	0	345
Phospholipid scramblase 3 (PL scramblase 3) (Ca(2+)-dependent phospholipid scramblase 3)	Q9NRY6	Homo sapiens (Human)	1	1	Correct	71.73	0.42	Yes	No	Q9NRY6_F1_nD1	76-280	Transcriptional factor tubby, C-terminal domain	Transcriptional factor tubby, C-terminal domain	Transcriptional factor tubby, C-terminal domain	0	295
Pyroglutamyl-peptidase 1 (EC 3.4.19.3) (5-oxoprolyl-peptidase) (Pyroglutamyl aminopeptidase I) (PAP-I) (Pyroglutamyl-peptidase I) (PGP-I) (Pyrrolidone-carboxylate peptidase)	Q9NXJ5	Homo sapiens (Human)	1	1	Correct	93.62	0.42	No	No	Q9NXJ5_F1_nD1	6-205	Phosphorylase/hydrolase-like	Pyrrolidone carboxyl peptidase (pyroglutamate aminopeptidase)	Pyrrolidone carboxyl peptidase (pyroglutamate aminopeptidase)	0.301	209
FAST kinase domain-containing protein 2 mitochondrial	Q9NYY8	Homo sapiens (Human)	1	1	Correct	75.39	0.42	No	No	Q9NYY8_F1_nD1; Q9NYY8_F1_nD2	151-565; 571-695	Repetitive alpha hairpins; Restriction endonuclease-like	ARM repeat; Restriction endonuclease-like	ARM repeat; Restriction endonuclease-like	0	710
Podocalyxin-like protein 2 (Endoglycan)	Q9NZ53	Homo sapiens (Human)	2	1	Incorrect	55.43	0.42	Yes	No	Q9NZ53_F1_nD1	376-485	Immunoglobulin-like beta-sandwich	Immunoglobulin-related	Immunoglobulin/Fibronectin type III/E set domains/PapD-like	0	605
Two-pore potassium channel 3	Q9SVV6	Arabidopsis thaliana (Mouse-ear cress)	2	2	Correct	71.79	0.42	Yes	Yes	Q9SVV6_F1_nD1	146-365	Voltage-gated ion channels	Voltage-gated ion channels	Voltage-gated ion channels	0.338	436
Cornulin (53 kDa putative calcium-binding protein) (53 kDa squamous epithelial-induced stress protein) (58 kDa heat shock protein) (Squamous epithelial heat shock protein 53) (Tumor-related protein)	Q9UBG3	Homo sapiens (Human)	2	2	Correct	49.45	0.42	No	No	Q9UBG3_F1_nD1	32874	EF-hand	EF-hand-related	EF-hand	0.431	495
Alpha-methylacyl-CoA racemase (EC 5.1.99.4) (2-methylacyl-CoA racemase)	Q9UHK6	Homo sapiens (Human)	1	2	Incorrect	95.79	0.42	No	No	Q9UHK6_F1_nD1	1-375	SurE-like/CoA-transferase family III (CaiB/BaiF)	SurE-like/CoA-transferase family III (CaiB/BaiF)	SurE-like/CoA-transferase family III (CaiB/BaiF)	0.473	382
	Q9UHY8	Homo sapiens (Human)	2	1	Incorrect	71.78	0.42	No	No						0	353
2-hydroxyacyl-CoA lyase 1 (EC 4.1.2.n2) (2-hydroxyphytanoyl-CoA lyase) (2-HPCL) (Phytanoyl-CoA 2-hydroxylase 2)	Q9UJ83	Homo sapiens (Human)	4	4	Correct	95.09	0.42	No	No	Q9UJ83_F1_nD3; Q9UJ83_F1_nD1; Q9UJ83_F1_nD2	366-575; 11-190; 191-365	Thiamin diphosphate-binding fold (THDP-binding); Thiamin diphosphate-binding fold (THDP-binding); Rossmann-like	Thiamin diphosphate-binding fold (THDP-binding); Thiamin diphosphate-binding fold (THDP-binding); Rossmann-related	Thiamin diphosphate-binding fold (THDP-binding); Thiamin diphosphate-binding fold (THDP-binding); DHS-like NAD/FAD-binding domain	0.517	578
MSCL_HATHI	Q9X722	Hathewaya histolytica (Clostridium histolyticum)	5	5	Correct	81.88	0.42	Yes	Yes	Q9X722_nD1	1-100	Gated mechanosensitive channel	Gated mechanosensitive channel	Gated mechanosensitive channel	0.446	133
Endoplasmic reticulum-Golgi intermediate compartment protein 3 (Serologically defined breast cancer antigen NY-BR-84)	Q9Y282	Homo sapiens (Human)	2	3	Incorrect	84.05	0.42	Yes	Yes	Q9Y282_F1_nD1	56-110,136-335	jelly-roll	ER-derived vesicles protein Erv41p lumenal domain	ER-derived vesicles protein Erv41p lumenal domain	0	383
WD repeat-containing protein 37	Q9Y2I8	Homo sapiens (Human)	2	1	Incorrect	78.86	0.42	No	No	Q9Y2I8_F1_nD3	141-490	beta-propeller-like	beta-propeller	7-bladed	0.267	494
Potassium channel subfamily K member 7	Q9Y2U2	Homo sapiens (Human)	2	2	Correct	82.74	0.42	Yes	Yes	Q9Y2U2_F1_nD1	1-270	Voltage-gated ion channels	Voltage-gated ion channels	Voltage-gated ion channels	0.416	307
	Q9Y3P8	Homo sapiens (Human)	2	1	Incorrect	61.19	0.42	Yes	No						0	196
Carbohydrate sulfotransferase 2 (EC 2.8.2.-) (Galactose/N-acetylglucosamine/N-acetylglucosamine 6-O-sulfotransferase 2) (GST-2) (N-acetylglucosamine 6-O-sulfotransferase 1) (GlcNAc6ST-1) (Gn6ST-1)	Q9Y4C5	Homo sapiens (Human)	2	2	Correct	78.61	0.42	Yes	No	Q9Y4C5_F1_nD2	166-360,386-520	P-loop domains-like	P-loop domains-related	P-loop containing nucleoside triphosphate hydrolases	0	530
Endothelial lipase (EC 3.1.1.3) (Endothelial cell-derived lipase) (EDL) (EL) (Phospholipase A1) (EC 3.1.1.32)	Q9Y5X9	Homo sapiens (Human)	2	4	Incorrect	82.76	0.42	No	No	Q9Y5X9_F1_nD2; Q9Y5X9_F1_nD1	346-485; 36-345	jelly-roll; alpha/beta-Hydrolases	Lipase/lipooxygenase domain (PLAT/LH2 domain); alpha/beta-Hydrolases	Lipase/lipooxygenase domain (PLAT/LH2 domain); alpha/beta-Hydrolases	0.496	500
ISPF_SHESA	A0KU85	Shewanella sp. (strain ANA-3)	3	3	Correct	97.38	0.42	No	No	A0KU85_nD1	1-159	Bacillus chorismate mutase-like	2C-methyl-D-erythritol 2,4-cyclodiphosphate synthase IspF	2C-methyl-D-erythritol 2,4-cyclodiphosphate synthase IspF	0.981	159
RISB_MYCUA	A0PPL7	Mycobacterium ulcerans (strain Agy99)	5	5	Correct	95.92	0.422	No	No	A0PPL7_nD1	11-160	Flavodoxin-like	Class I glutamine amidotransferase-like	Lumazine synthase	0.85	160
GLMU_MYCUA	A0PW60	Mycobacterium ulcerans (strain Agy99)	3	3	Correct	95.5	0.422	No	No	A0PW60_nD2; A0PW60_nD1	266-475; 6-265	Single-stranded left-handed beta-helix; Nucleotide-diphospho-sugar transferases	Trimeric LpxA-like enzymes; Nucleotide-diphospho-sugar transferases	Trimeric LpxA-like enzymes; Nucleotide-diphospho-sugar transferases	0.804	492
METK_CLONN	A0Q2Y4	Clostridium novyi (strain NT)	4	2	Incorrect	95.7	0.424	No	No	A0Q2Y4_nD1	6-390	Alpha-lytic protease prodomain-like	S-adenosylmethionine synthetase	S-adenosylmethionine synthetase	0.652	391
AROC2_BACAH	A0RFD4	Bacillus thuringiensis (strain Al Hakam)	4	4	Correct	95.56	0.424	No	No	A0RFD4_nD1	1-320,341-385	Chorismate synthase, AroC	Chorismate synthase, AroC	Chorismate synthase, AroC	0.576	390
XYLA_BIFAA	A1A0H0	Bifidobacterium adolescentis (strain ATCC 15703 / DSM 20083 / NCTC 11814 / E194a)	4	4	Correct	97.53	0.425	No	No	A1A0H0_nD1	1-420,426-445	TIM beta/alpha-barrel	TIM barrels	TIM barrels	0.574	449
HLDD_ECOK1	A1AHF5	Escherichia coli O1:K1 / APEC	5	5	Correct	98.16	0.426	No	No	A1AHF5_nD1	1-305	Rossmann-like	Rossmann-related	NAD(P)-binding Rossmann-fold domains	0.996	310
HLDD_NEIMF	A1KT78	Neisseria meningitidis serogroup C / serotype 2a (strain ATCC 700532 / DSM 15464 / FAM18)	5	5	Correct	96.99	0.426	No	No	A1KT78_nD1	1-330	Rossmann-like	Rossmann-related	NAD(P)-binding Rossmann-fold domains	0.639	334
SYD_SHESW	A1RJQ6	Shewanella sp. (strain W3-18-1)	2	2	Correct	94.26	0.427	No	No	A1RJQ6_nD1; A1RJQ6_nD2; A1RJQ6_nD3	1-110; 111-290,426-590; 291-425	OB-fold; Class II aaRS and biotin synthetases; Prokaryotic AspRS, insert domain	Nucleic acid-binding protein; Class II aaRS and biotin synthetases; Prokaryotic AspRS, insert domain	Nucleic acid-binding protein; Class II aaRS and biotin synthetases; Prokaryotic AspRS, insert domain	0.685	592
ISPF_SHEAM	A1S4E0	Shewanella amazonensis (strain ATCC BAA-1098 / SB2B)	3	3	Correct	97.43	0.429	No	No	A1S4E0_nD1	1-155	Bacillus chorismate mutase-like	2C-methyl-D-erythritol 2,4-cyclodiphosphate synthase IspF	2C-methyl-D-erythritol 2,4-cyclodiphosphate synthase IspF	0.852	160
DAPE_SHEAM	A1S647	Shewanella amazonensis (strain ATCC BAA-1098 / SB2B)	2	2	Correct	95.96	0.43	No	No	A1S647_nD1; A1S647_nD2	6-185,296-380; 186-295	Phosphorylase/hydrolase-like; Alpha-beta plaits	Zn-dependent exopeptidases; Bacterial exopeptidase dimerisation domain	Zn-dependent exopeptidases; Bacterial exopeptidase dimerisation domain	0.687	382
GLGC_SHEAM	A1S8E8	Shewanella amazonensis (strain ATCC BAA-1098 / SB2B)	4	4	Correct	93.15	0.43	No	No	A1S8E8_nD1; A1S8E8_nD2	1-300; 301-415	Nucleotide-diphospho-sugar transferases; Single-stranded left-handed beta-helix	Nucleotide-diphospho-sugar transferases; Trimeric LpxA-like enzymes	Nucleotide-diphospho-sugar transferases; Trimeric LpxA-like enzymes	0.567	422
HLDD_MARN8	A1TYR6	Marinobacter nauticus (strain ATCC 700491 / DSM 11845 / VT8) (Marinobacter aquaeolei)	5	5	Correct	97.26	0.43	No	No	A1TYR6_nD1	1-313	Rossmann-like	Rossmann-related	NAD(P)-binding Rossmann-fold domains	0.646	313
T23O_BURMS	A1V193	Burkholderia mallei (strain SAVP1)	4	4	Correct	91.63	0.43	No	No	A1V193_nD1	41-305	Indolic compounds 2,3-dioxygenase-like	Indolic compounds 2,3-dioxygenase-like	Indolic compounds 2,3-dioxygenase-like	0.738	306
HLDD_POLNA	A1VR25	Polaromonas naphthalenivorans (strain CJ2)	5	5	Correct	96.91	0.43	No	No	A1VR25_nD1	1-330	Rossmann-like	Rossmann-related	NAD(P)-binding Rossmann-fold domains	0.642	335
RLMH_STRPG	A2RH29	Streptococcus pyogenes serotype M5 (strain Manfredo)	2	2	Correct	96.24	0.43	No	No	A2RH29_nD1	1-155	alpha/beta knot	alpha/beta knot	alpha/beta knot	0.522	159
LPXA_BURM9	A2SB85	Burkholderia mallei (strain NCTC 10229)	3	3	Correct	98.31	0.43	No	No	A2SB85_nD1	6-260	Single-stranded left-handed beta-helix	Trimeric LpxA-like enzymes	Trimeric LpxA-like enzymes	0.98	262
HLDD_BURM7	A3MHP7	Burkholderia mallei (strain NCTC 10247)	5	5	Correct	97.85	0.43	No	No	A3MHP7_nD1	1-330	Rossmann-like	Rossmann-related	NAD(P)-binding Rossmann-fold domains	0.972	330
RISB_MYCSJ	A3PZ89	Mycobacterium sp. (strain JLS)	5	5	Correct	95.07	0.43	No	No	A3PZ89_nD1	11-160	Flavodoxin-like	Class I glutamine amidotransferase-like	Lumazine synthase	0.787	160
DCD_SHELP	A3QD95	Shewanella loihica (strain ATCC BAA-1088 / PV-4)	3	5	Incorrect	97.83	0.43	No	No	A3QD95_nD1	1-190	beta-clip	dUTPase-like	dUTPase-like	0.73	194
	A4G9W6	Herminiimonas arsenicoxydans	3	3	Correct	96.8	0.43	No	No						0.567	452
AROC_BURVG	A4JDS6	Burkholderia vietnamiensis (strain G4 / LMG 22486) (Burkholderia cepacia (strain R1808))	4	4	Correct	94.02	0.43	No	No	A4JDS6_nD1	1-360	Chorismate synthase, AroC	Chorismate synthase, AroC	Chorismate synthase, AroC	0.681	366
MNME_CHLPM	A4SGR9	Chlorobium phaeovibrioides (strain DSM 265 / 1930) (Prosthecochloris vibrioformis (strain DSM 265))	2	2	Correct	85.02	0.43	No	No	A4SGR9_nD1; A4SGR9_nD3; A4SGR9_nD2	11-135; 226-395; 136-225,396-470	Alpha-beta plaits; P-loop domains-like; Four-helical up-and-down bundle	Aminomethyltransferase folate-binding domain; P-loop domains-related; TrmE connector domain	Aminomethyltransferase folate-binding domain; P-loop containing nucleoside triphosphate hydrolases; TrmE connector domain	0.669	473
HLDD_AERS4	A4SHC0	Aeromonas salmonicida (strain A449)	5	5	Correct	97.16	0.43	No	No	A4SHC0_nD1	1-319	Rossmann-like	Rossmann-related	NAD(P)-binding Rossmann-fold domains	0.685	319
DAPF_YERPP	A4TRA3	Yersinia pestis (strain Pestoides F)	2	2	Correct	95.23	0.43	No	No	A4TRA3_nD2; A4TRA3_nD1	121-274; 1-120	Diaminopimelate epimerase-like; Diaminopimelate epimerase-like	Diaminopimelate epimerase-like; Diaminopimelate epimerase-like	Diaminopimelate epimerase-like; Diaminopimelate epimerase-like	0.85	274
ISPF_STUS1	A4VJV0	Stutzerimonas stutzeri (strain A1501) (Pseudomonas stutzeri)	3	3	Correct	96.85	0.43	No	No	A4VJV0_nD1	1-155	Bacillus chorismate mutase-like	2C-methyl-D-erythritol 2,4-cyclodiphosphate synthase IspF	2C-methyl-D-erythritol 2,4-cyclodiphosphate synthase IspF	0.877	157
SYK_STRSY	A4VTP6	Streptococcus suis (strain 05ZYH33)	2	2	Correct	94.82	0.43	No	No	A4VTP6_nD1; A4VTP6_nD2	11-150; 156-495	OB-fold; Class II aaRS and biotin synthetases	Nucleic acid-binding protein; Class II aaRS and biotin synthetases	Nucleic acid-binding protein; Class II aaRS and biotin synthetases	0.642	496
DCDB_SALTO	A4X0Z1	Salinispora tropica (strain ATCC BAA-916 / DSM 44818 / JCM 13857 / NBRC 105044 / CNB-440)	3	3	Correct	96.05	0.43	No	No	A4X0Z1_nD1	1-190	beta-clip	dUTPase-like	dUTPase-like	0.8	192
OADC_ECTM1	A4XQ41	Pseudomonas mendocina (strain ymp)	4	4	Correct	96.12	0.43	No	No	A4XQ41_nD1	6-285	TIM beta/alpha-barrel	TIM barrels	TIM barrels	0.818	290
1A1D_BRASO	A4YUJ5	Bradyrhizobium sp. (strain ORS 278)	3	2	Incorrect	97.64	0.43	No	No	A4YUJ5_nD1	6-335	Rossmann-like	Tryptophan synthase beta subunit-like PLP-dependent enzymes	Tryptophan synthase beta subunit-like PLP-dependent enzymes	0.662	339
HLDD_VIBC3	A5F3Z4	Vibrio cholerae serotype O1 (strain ATCC 39541 / Classical Ogawa 395 / O395)	5	5	Correct	97.14	0.43	No	No	A5F3Z4_nD1	1-314	Rossmann-like	Rossmann-related	NAD(P)-binding Rossmann-fold domains	0.742	314
DAPA_GEOUR	A5GD89	Geotalea uraniireducens (strain Rf4) (Geobacter uraniireducens)	4	4	Correct	98.38	0.43	No	No	A5GD89_nD1	1-290	TIM beta/alpha-barrel	TIM barrels	TIM barrels	0.531	290
DAPA_SYNR3	A5GQ13	Synechococcus sp. (strain RCC307)	4	4	Correct	97.4	0.431	No	No	A5GQ13_nD1	6-295	TIM beta/alpha-barrel	TIM barrels	TIM barrels	0.548	299
NDK_LEGPC	A5IC43	Legionella pneumophila (strain Corby)	4	2	Incorrect	97.1	0.431	No	No	A5IC43_nD1	1-140	Alpha-beta plaits	Nucleoside diphosphate kinases	Nucleoside diphosphate kinases	0.758	141
MSCL_STAA9	A5ISN0	Staphylococcus aureus (strain JH9)	5	4	Incorrect	87.48	0.432	Yes	Yes	A5ISN0_nD1	16-90	Gated mechanosensitive channel	Gated mechanosensitive channel	Gated mechanosensitive channel	0.989	120
PFKA_STAA9	A5ITM2	Staphylococcus aureus (strain JH9)	4	4	Correct	95.46	0.434	No	No	A5ITM2_nD2; A5ITM2_nD1	141-260; 1-140,261-320	Phosphofructokinase C-terminal domain; Flavodoxin-like	Phosphofructokinase C-terminal domain; Class I glutamine amidotransferase-like	Phosphofructokinase C-terminal domain; Phosphofructokinase N-terminal domain	1	322
PSUG_MYCAP	A5IXG3	Mycoplasmopsis agalactiae (strain NCTC 10123 / CIP 59.7 / PG2) (Mycoplasma agalactiae)	3	3	Correct	96.54	0.434	No	No	A5IXG3_nD1	1-300	Indigoidine synthase A-like (Pfam 04227)	Indigoidine synthase A-like (Pfam 04227)	Indigoidine synthase A-like (Pfam 04227)	0.571	301
LPXA_HAEIE	A5UD43	Haemophilus influenzae (strain PittEE)	3	3	Correct	98.01	0.436	No	No	A5UD43_nD1	6-260	Single-stranded left-handed beta-helix	Trimeric LpxA-like enzymes	Trimeric LpxA-like enzymes	0.687	262
TPIS_METS3	A5ULP6	Methanobrevibacter smithii (strain ATCC 35061 / DSM 861 / OCM 144 / PS)	4	4	Correct	97.51	0.438	No	No	A5ULP6_nD1; A5ULP6_F1_nD1	1-220; 1-220	TIM beta/alpha-barrel; TIM beta/alpha-barrel	TIM barrels; TIM barrels	TIM barrels; TIM barrels	0.604	222
DCD_RHIWR	A5VDM8	Rhizorhabdus wittichii (strain DSM 6014 / CCUG 31198 / JCM 15750 / NBRC 105917 / EY 4224 / RW1) (Sphingomonas wittichii)	3	3	Correct	96.57	0.438	No	No	A5VDM8_nD1	1-184	beta-clip	dUTPase-like	dUTPase-like	0.712	184
TYSY_KLEP7	A6TDG3	Klebsiella pneumoniae subsp. pneumoniae (strain ATCC 700721 / MGH 78578)	2	2	Correct	98.08	0.439	No	No	A6TDG3_nD1	1-264	Thymidylate synthase/dCMP hydroxymethylase	Thymidylate synthase/dCMP hydroxymethylase	Thymidylate synthase/dCMP hydroxymethylase	0.943	264
HLDD_KLEP7	A6TFL4	Klebsiella pneumoniae subsp. pneumoniae (strain ATCC 700721 / MGH 78578)	5	5	Correct	98	0.439	No	No	A6TFL4_nD1	1-310	Rossmann-like	Rossmann-related	NAD(P)-binding Rossmann-fold domains	0.974	310
HLDD_PSEA7	A6V291	Pseudomonas aeruginosa (strain PA7)	5	5	Correct	97.18	0.44	No	No	A6V291_nD1	1-330	Rossmann-like	Rossmann-related	NAD(P)-binding Rossmann-fold domains	0.613	330
HLDD_ACTSZ	A6VLD2	Actinobacillus succinogenes (strain ATCC 55618 / DSM 22257 / CCUG 43843 / 130Z)	5	5	Correct	97.22	0.44	No	No	A6VLD2_nD1	1-308	Rossmann-like	Rossmann-related	NAD(P)-binding Rossmann-fold domains	0.75	308
PFKA_ACTSZ	A6VM63	Actinobacillus succinogenes (strain ATCC 55618 / DSM 22257 / CCUG 43843 / 130Z)	4	4	Correct	95.55	0.44	No	No	A6VM63_nD1; A6VM63_nD2	1-140,261-320; 141-260	Flavodoxin-like; Phosphofructokinase C-terminal domain	Class I glutamine amidotransferase-like; Phosphofructokinase C-terminal domain	Phosphofructokinase N-terminal domain; Phosphofructokinase C-terminal domain	0.694	321
ASSY_MARMS	A6VVI2	Marinomonas sp. (strain MWYL1)	4	4	Correct	94.31	0.44	No	No	A6VVI2_nD1; A6VVI2_nD2	6-180; 181-405	HUP domain-like; Argininosuccinate synthetase-C	HUP domains; Argininosuccinate synthetase-C	HUP domains; Argininosuccinate synthetase-C	0.714	410
XYLA_MARMS	A6VWH1	Marinomonas sp. (strain MWYL1)	4	4	Correct	97.94	0.44	No	No	A6VWH1_nD1	1-439	TIM beta/alpha-barrel	TIM barrels	TIM barrels	0.507	439
GMHA_SHEB8	A6WTQ0	Shewanella baltica (strain OS185)	4	4	Correct	97.08	0.44	No	No	A6WTQ0_nD1	6-190	Flavodoxin-like	Ribosomal protein S2/SIS domain	Ribosomal protein S2/SIS domain	0.702	197
NAMA_BACCN	A7GNY4	Bacillus cytotoxicus (strain DSM 22905 / CIP 110041 / 391-98 / NVH 391-98)	4	4	Correct	96.77	0.44	No	No	A7GNY4_nD1	1-340	TIM beta/alpha-barrel	TIM barrels	TIM barrels	0.675	346
MSCL_BACCN	A7GTU7	Bacillus cytotoxicus (strain DSM 22905 / CIP 110041 / 391-98 / NVH 391-98)	5	5	Correct	84.1	0.44	Yes	Yes	A7GTU7_nD1	16-95	Gated mechanosensitive channel	Gated mechanosensitive channel	Gated mechanosensitive channel	0.551	132
ASSY_CAMJD	A7H4E9	Campylobacter jejuni subsp. doylei (strain ATCC BAA-1458 / RM4099 / 269.97)	4	4	Correct	95.08	0.44	No	No	A7H4E9_nD2; A7H4E9_nD1	181-405; 6-180	Argininosuccinate synthetase-C; HUP domain-like	Argininosuccinate synthetase-C; HUP domains	Argininosuccinate synthetase-C; HUP domains	0.992	406
HLDD_CROS8	A7MQ91	Cronobacter sakazakii (strain ATCC BAA-894) (Enterobacter sakazakii)	5	5	Correct	97.82	0.44	No	No	A7MQ91_nD1	1-310	Rossmann-like	Rossmann-related	NAD(P)-binding Rossmann-fold domains	0.941	310
HLDD_VIBC1	A7MSM1	Vibrio campbellii (strain ATCC BAA-1116)	5	5	Correct	97.28	0.44	No	No	A7MSM1_nD1	1-310	Rossmann-like	Rossmann-related	NAD(P)-binding Rossmann-fold domains	0.757	313
METK_ROSCS	A7NFR6	Roseiflexus castenholzii (strain DSM 13941 / HLO8)	4	4	Correct	93.95	0.44	No	No	A7NFR6_nD1; A7NFR6_nD2; A7NFR6_nD3	16-140; 146-255; 261-405	Alpha-lytic protease prodomain-like; Alpha-lytic protease prodomain-like; Alpha-lytic protease prodomain-like	S-adenosylmethionine synthetase; S-adenosylmethionine synthetase; S-adenosylmethionine synthetase	S-adenosylmethionine synthetase; S-adenosylmethionine synthetase; S-adenosylmethionine synthetase	0.636	405
RAPZ_ECO24	A7ZSA4	Escherichia coli O139:H28 (strain E24377A / ETEC)	3	2	Incorrect	88.94	0.44	No	No	A7ZSA4_nD1; A7ZSA4_nD2	1-155; 156-280	P-loop domains-like; Phosphofructokinase C-terminal domain	P-loop domains-related; Phosphofructokinase C-terminal domain	P-loop containing nucleoside triphosphate hydrolases; Phosphofructokinase C-terminal domain	1	284
HLDD_ECO24	A7ZTH2	Escherichia coli O139:H28 (strain E24377A / ETEC)	5	5	Correct	98.2	0.44	No	No	A7ZTH2_nD1	1-305	Rossmann-like	Rossmann-related	NAD(P)-binding Rossmann-fold domains	1	310
ALLB_ECOHS	A7ZXG5	Escherichia coli O9:H4 (strain HS)	4	2	Incorrect	97.99	0.44	No	No	A7ZXG5_nD2	46-450	TIM beta/alpha-barrel	TIM barrels	TIM barrels	0.988	453
SECB_ECOHS	A8A674	Escherichia coli O9:H4 (strain HS)	4	4	Correct	89.44	0.44	No	No	A8A674_nD1	11-140	Bacterial protein-export protein SecB	Bacterial protein-export protein SecB	Bacterial protein-export protein SecB	1	155
APT_CITK8	A8AJX4	Citrobacter koseri (strain ATCC BAA-895 / CDC 4225-83 / SGSC4696)	2	2	Correct	96.74	0.44	No	No	A8AJX4_nD1	6-183	PRTase-like	PRTase-like	PRTase-like	0.945	183
	A8FI71	Bacillus pumilus (strain SAFR-032)	5	5	Correct	82.82	0.44	Yes	Yes						0.536	131
HLDD_SERP5	A8GLC8	Serratia proteamaculans (strain 568)	5	5	Correct	97.38	0.44	No	No	A8GLC8_nD1	1-309	Rossmann-like	Rossmann-related	NAD(P)-binding Rossmann-fold domains	0.816	309
HLDD_BURM1	A9ADU8	Burkholderia multivorans (strain ATCC 17616 / 249)	5	5	Correct	97.69	0.44	No	No	A9ADU8_nD1	1-330	Rossmann-like	Rossmann-related	NAD(P)-binding Rossmann-fold domains	0.939	330
DCD_BURM1	A9AHK2	Burkholderia multivorans (strain ATCC 17616 / 249)	3	3	Correct	96.14	0.44	No	No	A9AHK2_nD1	1-189	beta-clip	dUTPase-like	dUTPase-like	0.994	189
HLDD_BORPD	A9IJJ7	Bordetella petrii (strain ATCC BAA-461 / DSM 12804 / CCUG 43448)	5	5	Correct	97.05	0.443	No	No	A9IJJ7_nD1	1-330	Rossmann-like	Rossmann-related	NAD(P)-binding Rossmann-fold domains	0.634	330
TDH_COXBN	A9KET6	Coxiella burnetii (strain Dugway 5J108-111)	4	4	Correct	97.4	0.447	No	No	A9KET6_nD2; A9KET6_nD1	136-310; 1-135,311-340	Rossmann-like; GroES-like	Rossmann-related; GroES-related	NAD(P)-binding Rossmann-fold domains; Alcohol dehydrogenase-like, N-terminal domain	0.691	342
NDK_COXBN	A9KFV6	Coxiella burnetii (strain Dugway 5J108-111)	4	2	Incorrect	97.37	0.45	No	No	A9KFV6_nD1	1-139	Alpha-beta plaits	Nucleoside diphosphate kinases	Nucleoside diphosphate kinases	0.769	139
GLMU_SHEB9	A9KX04	Shewanella baltica (strain OS195)	3	3	Correct	95.91	0.45	No	No	A9KX04_nD1; A9KX04_nD2	1-250; 251-455	Nucleotide-diphospho-sugar transferases; Single-stranded left-handed beta-helix	Nucleotide-diphospho-sugar transferases; Trimeric LpxA-like enzymes	Nucleotide-diphospho-sugar transferases; Trimeric LpxA-like enzymes	0.646	460
HLDD_NEIM0	A9M3Q7	Neisseria meningitidis serogroup C (strain 053442)	5	5	Correct	96.99	0.45	No	No	A9M3Q7_nD1	1-330	Rossmann-like	Rossmann-related	NAD(P)-binding Rossmann-fold domains	0.645	334
YCDX_SALAR	A9MH26	Salmonella arizonae (strain ATCC BAA-731 / CDC346-86 / RSK2980)	3	3	Correct	97.72	0.45	No	No	A9MH26_nD1	1-240	TIM beta/alpha-barrel	TIM barrels	TIM barrels	0.897	245
BGAL_SALAR	A9MQ82	Salmonella arizonae (strain ATCC BAA-731 / CDC346-86 / RSK2980)	4	2	Incorrect	97.26	0.45	No	No	A9MQ82_nD1; A9MQ82_nD4; A9MQ82_nD3; A9MQ82_nD5; A9MQ82_nD2	6-220; 631-735; 331-630; 736-1025; 221-330	jelly-roll; Immunoglobulin-like beta-sandwich; TIM beta/alpha-barrel; Glycosyl hydrolase domain-like; Immunoglobulin-like beta-sandwich	Galactose-binding domain-like; Immunoglobulin-related; TIM barrels; supersandwich; Immunoglobulin-related	Galactose-binding domain-like; Immunoglobulin/Fibronectin type III/E set domains/PapD-like; TIM barrels; supersandwich; Immunoglobulin/Fibronectin type III/E set domains/PapD-like	0.788	1025
HLDD_SALPB	A9MVL2	Salmonella paratyphi B (strain ATCC BAA-1250 / SPB7)	5	5	Correct	97.96	0.45	No	No	A9MVL2_nD1	1-310	Rossmann-like	Rossmann-related	NAD(P)-binding Rossmann-fold domains	0.974	310
DAPB_SALPB	A9MYI6	Salmonella paratyphi B (strain ATCC BAA-1250 / SPB7)	4	4	Correct	95.89	0.45	No	No	A9MYI6_nD2; A9MYI6_nD1	131-240; 1-130,241-273	FwdE/GAPDH domain-like; Rossmann-like	Glyceraldehyde-3-phosphate dehydrogenase-like, C-terminal domain; Rossmann-related	Glyceraldehyde-3-phosphate dehydrogenase-like, C-terminal domain; NAD(P)-binding Rossmann-fold domains	0.908	273
F16PA_SALPB	A9N548	Salmonella paratyphi B (strain ATCC BAA-1250 / SPB7)	4	4	Correct	94.92	0.45	No	No	A9N548_nD1; A9N548_nD2	1-195; 196-330	a+b domain in carbohydrate phosphatases; Rossmann-like domain in carbohydrate phosphatases	a+b domain in carbohydrate phosphatases; Rossmann-like domain in carbohydrate phosphatases	a+b domain in carbohydrate phosphatases; Rossmann-like domain in carbohydrate phosphatases	0.975	332
HLDD_YERPG	A9R683	Yersinia pestis bv. Antiqua (strain Angola)	5	5	Correct	97.32	0.45	No	No	A9R683_nD1	1-310	Rossmann-like	Rossmann-related	NAD(P)-binding Rossmann-fold domains	0.831	310
GPR_BACMK	A9VHU8	Bacillus mycoides (strain KBAB4) (Bacillus weihenstephanensis)	4	4	Correct	80.65	0.45	No	No	A9VHU8_nD1	1-265,291-320,326-365	Phosphorylase/hydrolase-like	Peptidyl-tRNA hydrolase-like	Peptidyl-tRNA hydrolase-like	0.708	367
ISPF_PSEPG	B0KSC5	Pseudomonas putida (strain GB-1)	3	3	Correct	96.98	0.45	No	No	B0KSC5_nD1	1-155	Bacillus chorismate mutase-like	2C-methyl-D-erythritol 2,4-cyclodiphosphate synthase IspF	2C-methyl-D-erythritol 2,4-cyclodiphosphate synthase IspF	0.903	157
ISPF_ACIBS	B0VMT6	Acinetobacter baumannii (strain SDF)	3	3	Correct	96.25	0.453	No	No	B0VMT6_nD1	6-160	Bacillus chorismate mutase-like	2C-methyl-D-erythritol 2,4-cyclodiphosphate synthase IspF	2C-methyl-D-erythritol 2,4-cyclodiphosphate synthase IspF	0.603	160
DAPB_ECOLC	B1IRE5	Escherichia coli (strain ATCC 8739 / DSM 1576 / NBRC 3972 / NCIMB 8545 / WDCM 00012 / Crooks)	4	4	Correct	95.79	0.455	No	No	B1IRE5_nD1; B1IRE5_nD2	6-130,241-270; 131-240	Rossmann-like; FwdE/GAPDH domain-like	Rossmann-related; Glyceraldehyde-3-phosphate dehydrogenase-like, C-terminal domain	NAD(P)-binding Rossmann-fold domains; Glyceraldehyde-3-phosphate dehydrogenase-like, C-terminal domain	1	273
LAMB_ECOLC	B1IUL5	Escherichia coli (strain ATCC 8739 / DSM 1576 / NBRC 3972 / NCIMB 8545 / WDCM 00012 / Crooks)	3	3	Correct	95.48	0.456	No	No	B1IUL5_nD1	16-175,191-445	Outer membrane meander beta-barrels	Porins	Maltoporin-like	1	446
RRAA_ECOLC	B1IVF0	Escherichia coli (strain ATCC 8739 / DSM 1576 / NBRC 3972 / NCIMB 8545 / WDCM 00012 / Crooks)	3	3	Correct	97.52	0.456	No	No	B1IVF0_nD1	1-160	The "swivelling" beta/beta/alpha domains	The "swivelling" beta/beta/alpha domain	The "swivelling" beta/beta/alpha domain	1	161
HLDD_ECOLC	B1IZH2	Escherichia coli (strain ATCC 8739 / DSM 1576 / NBRC 3972 / NCIMB 8545 / WDCM 00012 / Crooks)	5	5	Correct	98.07	0.458	No	No	B1IZH2_nD1	1-305	Rossmann-like	Rossmann-related	NAD(P)-binding Rossmann-fold domains	0.99	310
XGPT_ECOLC	B1J0Z6	Escherichia coli (strain ATCC 8739 / DSM 1576 / NBRC 3972 / NCIMB 8545 / WDCM 00012 / Crooks)	4	4	Correct	94.26	0.459	No	No	B1J0Z6_nD1	1-150	PRTase-like	PRTase-like	PRTase-like	1	152
HLDD_YERPY	B1JQW4	Yersinia pseudotuberculosis serotype O:3 (strain YPIII)	5	5	Correct	97.37	0.46	No	No	B1JQW4_nD1	1-310	Rossmann-like	Rossmann-related	NAD(P)-binding Rossmann-fold domains	0.831	310
LPXA_BURO0	B1JUD8	Burkholderia orbicola (strain MC0-3)	3	3	Correct	98.07	0.46	No	No	B1JUD8_nD1	6-260	Single-stranded left-handed beta-helix	Trimeric LpxA-like enzymes	Trimeric LpxA-like enzymes	0.889	262
ISPF_CLOBM	B1KRX5	Clostridium botulinum (strain Loch Maree / Type A3)	3	3	Correct	97.04	0.46	No	No	B1KRX5_nD1	1-155	Bacillus chorismate mutase-like	2C-methyl-D-erythritol 2,4-cyclodiphosphate synthase IspF	2C-methyl-D-erythritol 2,4-cyclodiphosphate synthase IspF	0.601	155
MURR_ECOSM	B1LMM1	Escherichia coli (strain SMS-3-5 / SECEC)	4	4	Correct	91.73	0.46	No	No	B1LMM1_nD2; B1LMM1_nD1	91-280; 1-90	Flavodoxin-like; HTH	Ribosomal protein S2/SIS domain; HTH	Ribosomal protein S2/SIS domain; Three-helical HTH	0.979	285
METK_METRJ	B1M4Z8	Methylobacterium radiotolerans (strain ATCC 27329 / DSM 1819 / JCM 2831 / NBRC 15690 / NCIMB 10815 / 0-1)	4	2	Incorrect	95.81	0.46	No	No	B1M4Z8_nD3; B1M4Z8_nD1; B1M4Z8_nD2	111-120,246-390; 11-110; 126-240	Alpha-lytic protease prodomain-like; Alpha-lytic protease prodomain-like; Alpha-lytic protease prodomain-like	S-adenosylmethionine synthetase; S-adenosylmethionine synthetase; S-adenosylmethionine synthetase	S-adenosylmethionine synthetase; S-adenosylmethionine synthetase; S-adenosylmethionine synthetase	0.541	392
RISB_MYCA9	B1MCA3	Mycobacteroides abscessus (strain ATCC 19977 / DSM 44196 / CCUG 20993 / CIP 104536 / JCM 13569 / NCTC 13031 / TMC 1543 / L948) (Mycobacterium abscessus)	5	5	Correct	95.93	0.46	No	No	B1MCA3_nD1	11-155	Flavodoxin-like	Class I glutamine amidotransferase-like	Lumazine synthase	0.759	160
NDK_CORU7	B1VGM4	Corynebacterium urealyticum (strain ATCC 43042 / DSM 7109)	4	5	Incorrect	97.39	0.46	No	No	B1VGM4_nD1	1-135	Alpha-beta plaits	Nucleoside diphosphate kinases	Nucleoside diphosphate kinases	0.679	136
HLDD_ECODH	B1X953	Escherichia coli (strain K12 / DH10B)	5	5	Correct	98.21	0.46	No	No	B1X953_nD1	1-305	Rossmann-like	Rossmann-related	NAD(P)-binding Rossmann-fold domains	1	310
HLDD_POLNS	B1XVP6	Polynucleobacter necessarius subsp. necessarius (strain STIR1)	5	5	Correct	97.01	0.46	No	No	B1XVP6_nD1	1-339	Rossmann-like	Rossmann-related	NAD(P)-binding Rossmann-fold domains	0.689	339
MSCL_MYCMM	B2HEA6	Mycobacterium marinum (strain ATCC BAA-535 / M)	5	5	Correct	79.12	0.46	Yes	Yes	B2HEA6_nD1	6-130	Gated mechanosensitive channel	Gated mechanosensitive channel	Gated mechanosensitive channel	0.801	151
DCD_YERPB	B2JZK6	Yersinia pseudotuberculosis serotype IB (strain PB1/+)	3	5	Incorrect	98.35	0.46	No	No	B2JZK6_nD1	1-193	beta-clip	dUTPase-like	dUTPase-like	0.906	193
CUTA_YERPB	B2K1X9	Yersinia pseudotuberculosis serotype IB (strain PB1/+)	3	3	Correct	93.3	0.46	No	No	B2K1X9_nD1	6-119	Alpha-beta plaits	GlnB-like	GlnB-like	1	119
DCD_SHIB3	B2TYB7	Shigella boydii serotype 18 (strain CDC 3083-94 / BS512)	3	5	Incorrect	98.47	0.46	No	No	B2TYB7_nD1	1-193	beta-clip	dUTPase-like	dUTPase-like	0.994	193
ISPF_SHIB3	B2TZI5	Shigella boydii serotype 18 (strain CDC 3083-94 / BS512)	3	3	Correct	96.59	0.46	No	No	B2TZI5_nD1	1-155	Bacillus chorismate mutase-like	2C-methyl-D-erythritol 2,4-cyclodiphosphate synthase IspF	2C-methyl-D-erythritol 2,4-cyclodiphosphate synthase IspF	1	159
DTD_SULSY	B2V7S8	Sulfurihydrogenibium sp. (strain YO3AOP1)	2	2	Correct	97.95	0.46	No	No	B2V7S8_nD1	1-145	DTD-like	DTD-like (Pfam 02580)	DTD-like (Pfam 02580)	0.641	147
ASSY_ERWT9	B2VGA8	Erwinia tasmaniensis (strain DSM 17950 / CFBP 7177 / CIP 109463 / NCPPB 4357 / Et1/99)	4	4	Correct	96.27	0.46	No	No	B2VGA8_nD2; B2VGA8_nD1	181-365; 6-175	Argininosuccinate synthetase-C; HUP domain-like	Argininosuccinate synthetase-C; HUP domains	Argininosuccinate synthetase-C; HUP domains	0.521	404
GMHA_ERWT9	B2VIQ7	Erwinia tasmaniensis (strain DSM 17950 / CFBP 7177 / CIP 109463 / NCPPB 4357 / Et1/99)	4	4	Correct	97.96	0.46	No	No	B2VIQ7_nD1	6-190	Flavodoxin-like	Ribosomal protein S2/SIS domain	Ribosomal protein S2/SIS domain	0.848	192
HLDD_ERWT9	B2VL47	Erwinia tasmaniensis (strain DSM 17950 / CFBP 7177 / CIP 109463 / NCPPB 4357 / Et1/99)	5	5	Correct	97.59	0.46	No	No	B2VL47_nD1	1-310	Rossmann-like	Rossmann-related	NAD(P)-binding Rossmann-fold domains	0.838	310
	B3GYT6	Actinobacillus pleuropneumoniae serotype 7 (strain AP76)	5	5	Correct	97.39	0.46	No	No						0.746	308
GLMU_ACTP7	B3H116	Actinobacillus pleuropneumoniae serotype 7 (strain AP76)	3	3	Correct	96.94	0.46	No	No	B3H116_nD1; B3H116_nD2	1-245; 246-450	Nucleotide-diphospho-sugar transferases; Single-stranded left-handed beta-helix	Nucleotide-diphospho-sugar transferases; Trimeric LpxA-like enzymes	Nucleotide-diphospho-sugar transferases; Trimeric LpxA-like enzymes	0.796	454
HLDD_BURCJ	B4EB34	Burkholderia cenocepacia (strain ATCC BAA-245 / DSM 16553 / LMG 16656 / NCTC 13227 / J2315 / CF5610) (Burkholderia cepacia (strain J2315))	5	5	Correct	97.66	0.462	No	No	B4EB34_nD1	1-330	Rossmann-like	Rossmann-related	NAD(P)-binding Rossmann-fold domains	0.933	330
F16PA_ALTMD	B4S2E8	Alteromonas mediterranea (strain DSM 17117 / CIP 110805 / LMG 28347 / Deep ecotype)	4	4	Correct	94.79	0.462	No	No	B4S2E8_nD2; B4S2E8_nD1	186-325; 6-185	Rossmann-like domain in carbohydrate phosphatases; a+b domain in carbohydrate phosphatases	Rossmann-like domain in carbohydrate phosphatases; a+b domain in carbohydrate phosphatases	Rossmann-like domain in carbohydrate phosphatases; a+b domain in carbohydrate phosphatases	0.55	325
HLDD_SALNS	B4SXC1	Salmonella newport (strain SL254)	5	5	Correct	97.98	0.462	No	No	B4SXC1_nD1	1-310	Rossmann-like	Rossmann-related	NAD(P)-binding Rossmann-fold domains	0.97	310
MNME_SALNS	B4SYB2	Salmonella newport (strain SL254)	2	2	Correct	87.04	0.464	No	No	B4SYB2_nD3; B4SYB2_nD2; B4SYB2_nD1	216-380; 121-215,381-450; 6-120	P-loop domains-like; Four-helical up-and-down bundle; Alpha-beta plaits	P-loop domains-related; TrmE connector domain; Aminomethyltransferase folate-binding domain	P-loop containing nucleoside triphosphate hydrolases; TrmE connector domain; Aminomethyltransferase folate-binding domain	0.949	454
CAIT_SALSV	B4TWR7	Salmonella schwarzengrund (strain CVM19633)	3	3	Correct	94.48	0.464	Yes	Yes	B4TWR7_nD1	11-500	Sodium:neurotransmitter symporter family (SNF)-like	Sodium:neurotransmitter symporter family (SNF)-like	Sodium:neurotransmitter symporter family (SNF)-like	0.964	505
THIG_SALPK	B5BJQ9	Salmonella paratyphi A (strain AKU_12601)	4	4	Correct	93.43	0.465	No	No	B5BJQ9_nD1	1-255	TIM beta/alpha-barrel	TIM barrels	TIM barrels	0.524	256
IOLG_SALA4	B5F3F4	Salmonella agona (strain SL483)	4	4	Correct	97.26	0.465	No	No	B5F3F4_nD1	1-335	FwdE/GAPDH domain-like	Glyceraldehyde-3-phosphate dehydrogenase-like, C-terminal domain	Glyceraldehyde-3-phosphate dehydrogenase-like, C-terminal domain	1	336
HLDD_ALIFM	B5FFS9	Aliivibrio fischeri (strain MJ11) (Vibrio fischeri)	5	5	Correct	97.32	0.467	No	No	B5FFS9_nD1	1-260,276-313	Rossmann-like	Rossmann-related	NAD(P)-binding Rossmann-fold domains	0.748	313
LAMB_SALG2	B5R7T0	Salmonella gallinarum (strain 287/91 / NCTC 13346)	3	3	Correct	95.8	0.468	No	No	B5R7T0_nD1	16-450	Outer membrane meander beta-barrels	Porins	Maltoporin-like	1	452
HLDD_KLEP3	B5XTI2	Klebsiella pneumoniae (strain 342)	5	5	Correct	97.96	0.47	No	No	B5XTI2_nD1	1-310	Rossmann-like	Rossmann-related	NAD(P)-binding Rossmann-fold domains	0.97	310
IOLG_KLEP3	B5Y2S5	Klebsiella pneumoniae (strain 342)	4	4	Correct	97.54	0.47	No	No	B5Y2S5_nD1	1-335	FwdE/GAPDH domain-like	Glyceraldehyde-3-phosphate dehydrogenase-like, C-terminal domain	Glyceraldehyde-3-phosphate dehydrogenase-like, C-terminal domain	0.569	337
RHAD_ECO5E	B5YZ39	Escherichia coli O157:H7 (strain EC4115 / EHEC)	4	4	Correct	98.04	0.47	No	No	B5YZ39_nD1	6-274	AraD-like aldolase/epimerase	AraD-like aldolase/epimerase	AraD-like aldolase/epimerase	0.981	274
PURA_RHILW	B5ZMS8	Rhizobium leguminosarum bv. trifolii (strain WSM2304)	2	2	Correct	94.72	0.47	No	No	B5ZMS8_nD1	1-430	P-loop domains-like	P-loop domains-related	P-loop containing nucleoside triphosphate hydrolases	0.57	432
LAMB_ECOSE	B6I5Q0	Escherichia coli (strain SE11)	3	3	Correct	95.53	0.47	No	No	B6I5Q0_nD1	16-175,191-445	Outer membrane meander beta-barrels	Porins	Maltoporin-like	0.997	446
RUTC_ECOSE	B6I986	Escherichia coli (strain SE11)	3	3	Correct	97.68	0.47	No	No	B6I986_nD1	1-125	Bacillus chorismate mutase-like	YjgF-like	YjgF-like	0.992	128
AROC_RHOCS	B6IRC6	Rhodospirillum centenum (strain ATCC 51521 / SW)	4	4	Correct	92.85	0.47	No	No	B6IRC6_nD1	1-360	Chorismate synthase, AroC	Chorismate synthase, AroC	Chorismate synthase, AroC	0.579	379
RL7_HELP2	B6JN38	Helicobacter pylori (strain P12)	2	1	Incorrect	74.77	0.47	No	No	B6JN38_nD2	56-125	ClpS-like	ClpS-related	ClpS-related	0.592	125
GLMU_BACC4	B7HIL7	Bacillus cereus (strain B4264)	3	3	Correct	96.17	0.47	No	No	B7HIL7_nD2; B7HIL7_nD1	251-459; 1-250	Single-stranded left-handed beta-helix; Nucleotide-diphospho-sugar transferases	Trimeric LpxA-like enzymes; Nucleotide-diphospho-sugar transferases	Trimeric LpxA-like enzymes; Nucleotide-diphospho-sugar transferases	0.58	459
PCRB_BACC2	B7IUW3	Bacillus cereus (strain G9842)	2	2	Correct	95.19	0.47	No	No	B7IUW3_nD1	1-229	TIM beta/alpha-barrel	TIM barrels	TIM barrels	0.656	229
TGT_ECO55	B7L639	Escherichia coli (strain 55989 / EAEC)	2	2	Correct	96.65	0.47	No	No	B7L639_nD1	1-370	TIM beta/alpha-barrel	TIM barrels	TIM barrels	0.572	375
ARNB_ECO55	B7LAR8	Escherichia coli (strain 55989 / EAEC)	2	2	Correct	96.06	0.47	No	No	B7LAR8_nD1; B7LAR8_nD2	6-210,231-270; 271-379	PLP-dependent transferases; C-terminal domain in some PLP-dependent transferases	PLP-dependent transferases; C-terminal domain in some PLP-dependent transferases	PLP-dependent transferases; C-terminal domain in some PLP-dependent transferases	0.825	379
RAPZ_ECO55	B7LHQ9	Escherichia coli (strain 55989 / EAEC)	3	2	Incorrect	88.84	0.47	No	No	B7LHQ9_nD1; B7LHQ9_nD2	1-155; 156-280	P-loop domains-like; Phosphofructokinase C-terminal domain	P-loop domains-related; Phosphofructokinase C-terminal domain	P-loop containing nucleoside triphosphate hydrolases; Phosphofructokinase C-terminal domain	1	284
	B7LWK9	Escherichia fergusonii (strain ATCC 35469 / DSM 13698 / CCUG 18766 / IAM 14443 / JCM 21226 / LMG 7866 / NBRC 102419 / NCTC 12128 / CDC 0568-73)	3	3	Correct	96.68	0.47	No	No						1	159
	B7M6L0	Escherichia coli O8 (strain IAI1)	4	4	Correct	94.41	0.47	No	No						0.718	361
	B7MBG2	Escherichia coli O45:K1 (strain S88 / ExPEC)	3	3	Correct	97.81	0.47	No	No						1	262
RUVA_ECO45	B7MBS0	Escherichia coli O45:K1 (strain S88 / ExPEC)	4	4	Correct	91	0.47	No	No	B7MBS0_nD3	156-203	RuvA-C	RuvA-C, UBA, CRAL/TRIO-N, HBS1	UBA-like domain	1	203
	B7MDZ8	Escherichia coli O45:K1 (strain S88 / ExPEC)	2	2	Correct	98.07	0.47	No	No						0.974	319
	B7MFI2	Escherichia coli O45:K1 (strain S88 / ExPEC)	5	5	Correct	98.24	0.47	No	No						0.996	310
	B7MGF0	Escherichia coli O45:K1 (strain S88 / ExPEC)	3	3	Correct	97.1	0.47	No	No						0.997	456
	B7NS00	Escherichia coli O7:K1 (strain IAI39 / ExPEC)	3	3	Correct	95.54	0.471	No	No						0.992	446
ASSY_SHEPW	B8CNI0	Shewanella piezotolerans (strain WP3 / JCM 13877)	4	4	Correct	95.32	0.471	No	No	B8CNI0_nD1; B8CNI0_nD2	1-185; 186-405	HUP domain-like; Argininosuccinate synthetase-C	HUP domains; Argininosuccinate synthetase-C	HUP domains; Argininosuccinate synthetase-C	0.526	409
ISPF_HALOH	B8D0A0	Halothermothrix orenii (strain H 168 / OCM 544 / DSM 9562)	3	3	Correct	95.16	0.472	No	No	B8D0A0_nD1	1-155	Bacillus chorismate mutase-like	2C-methyl-D-erythritol 2,4-cyclodiphosphate synthase IspF	2C-methyl-D-erythritol 2,4-cyclodiphosphate synthase IspF	0.562	165
DCDB_BIFA0	B8DUY2	Bifidobacterium animalis subsp. lactis (strain AD011)	3	3	Correct	96.09	0.472	No	No	B8DUY2_nD1	1-190	beta-clip	dUTPase-like	dUTPase-like	0.677	193
HLDD_GLAP5	B8F727	Glaesserella parasuis serovar 5 (strain SH0165) (Haemophilus parasuis)	5	5	Correct	97.67	0.473	No	No	B8F727_nD1	1-308	Rossmann-like	Rossmann-related	NAD(P)-binding Rossmann-fold domains	0.782	308
ISPF_DESHD	B8G1T9	Desulfitobacterium hafniense (strain DSM 10664 / DCB-2)	3	3	Correct	97.91	0.474	No	No	B8G1T9_nD1	1-158	Bacillus chorismate mutase-like	2C-methyl-D-erythritol 2,4-cyclodiphosphate synthase IspF	2C-methyl-D-erythritol 2,4-cyclodiphosphate synthase IspF	0.592	158
ISPF_THISH	B8GQ78	Thioalkalivibrio sulfidiphilus (strain HL-EbGR7)	3	3	Correct	96.85	0.475	No	No	B8GQ78_nD1	1-160	Bacillus chorismate mutase-like	2C-methyl-D-erythritol 2,4-cyclodiphosphate synthase IspF	2C-methyl-D-erythritol 2,4-cyclodiphosphate synthase IspF	0.741	160
GLMU_PSECP	B8HFD9	Pseudarthrobacter chlorophenolicus (strain ATCC 700700 / DSM 12829 / CIP 107037 / JCM 12360 / KCTC 9906 / NCIMB 13794 / A6) (Arthrobacter chlorophenolicus)	3	3	Correct	94.66	0.476	No	No	B8HFD9_nD1; B8HFD9_nD2	6-265; 266-450	Nucleotide-diphospho-sugar transferases; Single-stranded left-handed beta-helix	Nucleotide-diphospho-sugar transferases; Trimeric LpxA-like enzymes	Nucleotide-diphospho-sugar transferases; Trimeric LpxA-like enzymes	0.56	492
GLSA_DESDA	B8J1X3	Desulfovibrio desulfuricans (strain ATCC 27774 / DSM 6949 / MB)	4	4	Correct	97.77	0.476	No	No	B8J1X3_nD1; B8J1X3_nD2	61-195; 1-60,196-310	alpha-helical domain in beta-lactamase/transpeptidase-like proteins; Profilin-like	alpha-helical domain in beta-lactamase/transpeptidase-like proteins; a+b domain in beta-lactamase/transpeptidase-like proteins	alpha-helical domain in beta-lactamase/transpeptidase-like proteins; a+b domain in beta-lactamase/transpeptidase-like proteins	0.72	310
DAPA_MYCLB	B8ZRR3	Mycobacterium leprae (strain Br4923)	4	4	Correct	97.83	0.478	No	No	B8ZRR3_nD1	6-300	TIM beta/alpha-barrel	TIM barrels	TIM barrels	0.87	300
MSCL_STACT	B9DP78	Staphylococcus carnosus (strain TM300)	5	5	Correct	82.35	0.479	Yes	Yes	B9DP78_nD1	16-90	Gated mechanosensitive channel	Gated mechanosensitive channel	Gated mechanosensitive channel	0.829	140
1A1D_ALLAM	B9K206	Allorhizobium ampelinum (strain ATCC BAA-846 / DSM 112012 / S4) (Agrobacterium vitis (strain S4))	3	2	Incorrect	97.67	0.48	No	No	B9K206_nD2; B9K206_nD1	171-335; 1-170	Rossmann-like; Rossmann-like	Tryptophan synthase beta subunit-like PLP-dependent enzymes; Tryptophan synthase beta subunit-like PLP-dependent enzymes	Tryptophan synthase beta subunit-like PLP-dependent enzymes; Tryptophan synthase beta subunit-like PLP-dependent enzymes	0.717	337
PA2_POROP	C0HLF0	Porthidium ophryomegas (Slender hognose viper)	5	2	Incorrect	96.52	0.48	No	No	C0HLF0_nD1	1-120	Phospholipase A2, PLA2	Phospholipase A2, PLA2	Phospholipase A2, PLA2	0.819	121
SECB_SALPC	C0Q1U3	Salmonella paratyphi C (strain RKS4594)	4	4	Correct	88.66	0.48	No	No	C0Q1U3_nD1	11-140	Bacterial protein-export protein SecB	Bacterial protein-export protein SecB	Bacterial protein-export protein SecB	0.967	155
LAMB_SALPC	C0Q4D6	Salmonella paratyphi C (strain RKS4594)	3	3	Correct	95.75	0.48	No	No	C0Q4D6_nD1	16-280,296-450	Outer membrane meander beta-barrels	Porins	Maltoporin-like	0.995	452
HLDD_BRAHW	C0QZ84	Brachyspira hyodysenteriae (strain ATCC 49526 / WA1)	5	5	Correct	96.57	0.48	No	No	C0QZ84_nD1	1-255,276-315	Rossmann-like	Rossmann-related	NAD(P)-binding Rossmann-fold domains	0.583	318
RL7_BREBN	C0ZIG8	Brevibacillus brevis (strain 47 / JCM 6285 / NBRC 100599)	2	1	Incorrect	78.27	0.48	No	No	C0ZIG8_nD2	41-120	ClpS-like	ClpS-related	ClpS-related	0.65	120
AHPD_RHOE4	C0ZYQ9	Rhodococcus erythropolis (strain PR4 / NBRC 100887)	3	3	Correct	97.14	0.48	No	No	C0ZYQ9_nD1	6-175	AhpD-like	AhpD-like	AhpD-like	0.691	179
	C1ALX4	Mycobacterium bovis (strain BCG / Tokyo 172 / ATCC 35737 / TMC 1019)	5	5	Correct	80.36	0.48	Yes	Yes						0.993	151
LDH_STRZT	C1CR83	Streptococcus pneumoniae (strain Taiwan19F-14)	4	4	Correct	95.33	0.48	No	No	C1CR83_nD1; C1CR83_nD2	6-150; 151-325	Rossmann-like; LDH C-terminal domain-like	Rossmann-related; LDH C-terminal domain-like	NAD(P)-binding Rossmann-fold domains; LDH C-terminal domain-like	0.677	328
ISPF_BACC3	C1ET16	Bacillus cereus (strain 03BB102)	3	3	Correct	96.87	0.48	No	No	C1ET16_nD1	1-158	Bacillus chorismate mutase-like	2C-methyl-D-erythritol 2,4-cyclodiphosphate synthase IspF	2C-methyl-D-erythritol 2,4-cyclodiphosphate synthase IspF	0.77	158
ISPF_BACAC	C3LJ59	Bacillus anthracis (strain CDC 684 / NRRL 3495)	3	3	Correct	96.93	0.48	No	No	C3LJ59_nD1	1-158	Bacillus chorismate mutase-like	2C-methyl-D-erythritol 2,4-cyclodiphosphate synthase IspF	2C-methyl-D-erythritol 2,4-cyclodiphosphate synthase IspF	0.77	158
HLDD_VIBCM	C3LQK1	Vibrio cholerae serotype O1 (strain M66-2)	5	5	Correct	97.17	0.48	No	No	C3LQK1_nD1	1-314	Rossmann-like	Rossmann-related	NAD(P)-binding Rossmann-fold domains	0.742	314
NDK_SINFN	C3M9D7	Sinorhizobium fredii (strain NBRC 101917 / NGR234)	4	4	Correct	97.6	0.481	No	No	C3M9D7_nD1	1-140	Alpha-beta plaits	Nucleoside diphosphate kinases	Nucleoside diphosphate kinases	0.652	140
	C3P8M7	Bacillus anthracis (strain A0248)	4	4	Correct	80.75	0.485	No	No						0.708	368
	C3PBD7	Bacillus anthracis (strain A0248)	5	4	Incorrect	84.37	0.487	Yes	Yes						0.552	132
ISPF_AGARV	C4Z8W9	Agathobacter rectalis (strain ATCC 33656 / DSM 3377 / JCM 17463 / KCTC 5835 / VPI 0990) (Eubacterium rectale)	3	3	Correct	93.19	0.487	No	No	C4Z8W9_nD1	1-155	Bacillus chorismate mutase-like	2C-methyl-D-erythritol 2,4-cyclodiphosphate synthase IspF	2C-methyl-D-erythritol 2,4-cyclodiphosphate synthase IspF	0.624	177
DGTP_ECOBW	C4ZRQ3	Escherichia coli (strain K12 / MC4100 / BW2952)	4	5	Incorrect	94.99	0.49	No	No	C4ZRQ3_nD1	1-500	PDEase-like	HD-domain/PDEase-like	HD-domain/PDEase-like	1	505
HLDD_ECOBW	C4ZXL1	Escherichia coli (strain K12 / MC4100 / BW2952)	5	5	Correct	98.22	0.49	No	No	C4ZXL1_nD1	1-305	Rossmann-like	Rossmann-related	NAD(P)-binding Rossmann-fold domains	1	310
SYY_THEGJ	C5A5R0	Thermococcus gammatolerans (strain DSM 15229 / JCM 11827 / EJ3)	2	2	Correct	95.33	0.49	No	No	C5A5R0_nD1	1-370	HUP domain-like	HUP domains	HUP domains	0.885	375
	C5BB97	Edwardsiella ictaluri (strain 93-146)	5	5	Correct	97.41	0.49	No	No						0.837	309
	C5BCP0	Edwardsiella ictaluri (strain 93-146)	3	5	Incorrect	98.22	0.49	No	No						0.875	193
LDH_GEOSW	C5D5V2	Geobacillus sp. (strain WCH70)	4	4	Correct	95.99	0.49	No	No	C5D5V2_nD1; C5D5V2_nD2	6-145; 146-315	Rossmann-like; LDH C-terminal domain-like	Rossmann-related; LDH C-terminal domain-like	NAD(P)-binding Rossmann-fold domains; LDH C-terminal domain-like	0.771	319
HLDD_PECCP	C6DIA9	Pectobacterium carotovorum subsp. carotovorum (strain PC1)	5	5	Correct	97.66	0.49	No	No	C6DIA9_nD1	1-310	Rossmann-like	Rossmann-related	NAD(P)-binding Rossmann-fold domains	0.853	310
Aldo-keto reductase family 1 member B15 (EC 1.1.1.-) (EC 1.1.1.300) (EC 1.1.1.54) (Estradiol 17-beta-dehydrogenase AKR1B15) (Farnesol dehydrogenase) (EC 1.1.1.216) (Testosterone 17beta-dehydrogenase) (EC 1.1.1.64)	C9JRZ8	Homo sapiens (Human)	1	1	Correct	97.71	0.49	No	No	C9JRZ8_F1_nD1	1-315	TIM beta/alpha-barrel	TIM barrels	TIM barrels	0.917	316
ENTH_CROTZ	C9XXI1	Cronobacter turicensis (strain DSM 18703 / CCUG 55852 / LMG 23827 / z3032)	4	4	Correct	98.37	0.49	No	No	C9XXI1_nD1	1-135	Thioesterase/thiol ester dehydrase-isomerase-like	Thioesterase/thiol ester dehydrase-isomerase	Thioesterase/thiol ester dehydrase-isomerase	0.81	137
Nuclear factor 1 B-type (NF1-B) (Nuclear factor 1/B) (CCAAT-box-binding transcription factor) (CTF) (Nuclear factor I/B) (NF-I/B) (NFI-B) (TGGCA-binding protein)	O00712	Homo sapiens (Human)	2	2	Correct	68.17	0.49	No	No	O00712_F1_nD1	16-185	His-Me finger endonucleases	His-Me finger endonucleases	His-Me finger endonucleases	0.841	420
Cocaine esterase (EC 3.1.1.84) (Carboxylesterase 2) (CE-2) (hCE-2) (EC 3.1.1.1) (Methylumbelliferyl-acetate deacetylase 2) (EC 3.1.1.56)	O00748	Homo sapiens (Human)	1	1	Correct	90.96	0.492	No	No	O00748_F1_nD1	31-550	alpha/beta-Hydrolases	alpha/beta-Hydrolases	alpha/beta-Hydrolases	0.708	559
Metabotropic glutamate receptor 6 (mGluR6)	O15303	Homo sapiens (Human)	2	2	Correct	85.9	0.492	Yes	Yes	O15303_F1_nD1; O15303_F1_nD2; O15303_F1_nD3; O15303_F1_nD4	31-195,331-465; 196-330,466-515; 516-575; 576-860	Flavodoxin-like; Flavodoxin-like; EGF-like; Family A G protein-coupled receptor-like	Class I glutamine amidotransferase-like; Class I glutamine amidotransferase-like; EGF-related; Family A G protein-coupled receptor-like	Periplasmic binding protein-like I; Periplasmic binding protein-like I; TNF receptor-like; Family A G protein-coupled receptor-like	0.72	877
Mitogen-activated protein kinase kinase kinase 13 (EC 2.7.11.25) (Leucine zipper-bearing kinase) (Mixed lineage kinase) (MLK)	O43283	Homo sapiens (Human)	2	1	Incorrect	57.92	0.493	No	No	O43283_F1_nD1	141-450	Protein kinase/SAICAR synthase/ATP-grasp	Protein kinase/SAICAR synthase/ATP-grasp	Protein kinase	0.878	966
IMDH_CHLP8	O50316	Chlorobaculum parvum (strain DSM 263 / NCIMB 8327) (Chlorobium vibrioforme subsp. thiosulfatophilum)	4	4	Correct	92.55	0.493	No	No	O50316_nD1; O50316_nD2	91-210; 6-90,211-494	CBS-domain; TIM beta/alpha-barrel	CBS-domain; TIM barrels	CBS-domain; TIM barrels	0.496	494
UDP-glucuronosyltransferase 1A9 (UGT1A9) (EC 2.4.1.17) (UDP-glucuronosyltransferase 1-9) (UDPGT 1-9) (UGT1*9) (UGT1-09) (UGT1.9) (UDP-glucuronosyltransferase 1-I) (UGT-1I) (UGT1I) (lugP4)	O60656	Homo sapiens (Human)	2	2	Correct	92.26	0.493	Yes	No	O60656_F1_nD1; O60656_F1_nD2	26-280,466-475; 281-445	UDP-Glycosyltransferase/glycogen phosphorylase; UDP-Glycosyltransferase/glycogen phosphorylase	UDP-Glycosyltransferase/glycogen phosphorylase; UDP-Glycosyltransferase/glycogen phosphorylase	UDP-Glycosyltransferase/glycogen phosphorylase; UDP-Glycosyltransferase/glycogen phosphorylase	0.567	530
Lysozyme-like protein 6 (EC 3.2.1.17)	O75951	Homo sapiens (Human)	1	3	Incorrect	92.84	0.493	No	No	O75951_F1_nD1	21-145	Lysozyme-like	Lysozyme-like	Lysozyme-like	0.504	148
Potassium channel subfamily K member 5 (Acid-sensitive potassium channel protein TASK-2) (TWIK-related acid-sensitive K(+) channel 2)	O95279	Homo sapiens (Human)	2	2	Correct	69.94	0.498	Yes	Yes	O95279_F1_nD1	1-265	Voltage-gated ion channels	Voltage-gated ion channels	Voltage-gated ion channels	0.963	499
Metallothionein-1A (MT-1A) (Metallothionein-IA) (MT-IA)	P04731	Homo sapiens (Human)	1	1	Correct	79	0.5	No	No	P04731_F1_nD1	21916	Metallothionein	Metallothionein	Metallothionein	0.852	61
Metallothionein-1E (MT-1E) (Metallothionein-IE) (MT-IE)	P04732	Homo sapiens (Human)	1	1	Correct	81.07	0.5	No	No	P04732_F1_nD1	21916	Metallothionein	Metallothionein	Metallothionein	0.885	61
Metallothionein-1F (MT-1F) (Metallothionein-IF) (MT-IF)	P04733	Homo sapiens (Human)	1	1	Correct	79.5	0.5	No	No	P04733_F1_nD1	21916	Metallothionein	Metallothionein	Metallothionein	0.833	61
Metallothionein-1B (MT-1B) (Metallothionein-IB) (MT-IB)	P07438	Homo sapiens (Human)	1	1	Correct	77.62	0.5	No	No	P07438_F1_nD1	21916	Metallothionein	Metallothionein	Metallothionein	0.819	61
Nuclear factor 1 C-type (NF1-C) (Nuclear factor 1/C) (CCAAT-box-binding transcription factor) (CTF) (Nuclear factor I/C) (NF-I/C) (NFI-C) (TGGCA-binding protein)	P08651	Homo sapiens (Human)	2	2	Correct	62.05	0.5	No	No	P08651_F1_nD2	18-30,66-185	His-Me finger endonucleases	His-Me finger endonucleases	His-Me finger endonucleases	1	508
GLGC_SHIFL	P0A6V4	Shigella flexneri	4	4	Correct	92.71	0.5	No	No	P0A6V4_nD1; P0A6V4_nD2	11-310; 311-430	Nucleotide-diphospho-sugar transferases; Single-stranded left-handed beta-helix	Nucleotide-diphospho-sugar transferases; Trimeric LpxA-like enzymes	Nucleotide-diphospho-sugar transferases; Trimeric LpxA-like enzymes	1	431
NDK_SHIFL	P0A765	Shigella flexneri	4	2	Incorrect	97.23	0.5	No	No	P0A765_nD1	1-140	Alpha-beta plaits	Nucleoside diphosphate kinases	Nucleoside diphosphate kinases	1	143
E4PD_SHIFL	P0A9B9	Shigella flexneri	4	4	Correct	97.05	0.51	No	No	P0A9B9_nD1; P0A9B9_nD2	1-155,321-335; 156-320	Rossmann-like; FwdE/GAPDH domain-like	Rossmann-related; Glyceraldehyde-3-phosphate dehydrogenase-like, C-terminal domain	NAD(P)-binding Rossmann-fold domains; Glyceraldehyde-3-phosphate dehydrogenase-like, C-terminal domain	1	339
IMDH_STRPQ	P0DB89	Streptococcus pyogenes serotype M3 (strain SSI-1)	4	4	Correct	93.58	0.51	No	No	P0DB89_nD1; P0DB89_nD2	96-210; 1-95,211-490	CBS-domain; TIM beta/alpha-barrel	CBS-domain; TIM barrels	CBS-domain; TIM barrels	0.995	493
Trafficking protein particle complex subunit 2 (Sedlin)	P0DI81	Homo sapiens (Human)	2	1	Incorrect	92.44	0.51	No	No	P0DI81_F1_nD1	1-140	Profilin-like	profilin-like	profilin-like	0.978	140
SLIT-ROBO Rho GTPase-activating protein 2C (SLIT-ROBO Rho GTPase activating protein 2 pseudogene 1)	P0DJJ0	Homo sapiens (Human)	2	2	Correct	87.99	0.51	No	No	P0DJJ0_F1_nD1	11-355,406-415	BAR/IMD domain-like	BAR/IMD domain-like	BAR/IMD domain-like	0.98	459
Sulfotransferase 1A4 (ST1A4) (EC 2.8.2.1) (Aryl sulfotransferase 1A3/1A4) (Sulfotransferase 1A3/1A4)	P0DMN0	Homo sapiens (Human)	2	2	Correct	96.61	0.51	No	No	e2a3rB1; e2a3rA1; e1cjmA1; P0DMN0_F1_nD1	B:9-293; A:9-293; A:8-215,A:262-293; 1-295	P-loop domains-like; P-loop domains-like; P-loop domains-like; P-loop domains-like	P-loop domains-related; P-loop domains-related; P-loop domains-related; P-loop domains-related	P-loop containing nucleoside triphosphate hydrolases; P-loop containing nucleoside triphosphate hydrolases; P-loop containing nucleoside triphosphate hydrolases; P-loop containing nucleoside triphosphate hydrolases	1	295
Alpha-amylase 1B (EC 3.2.1.1)	P0DTE7	Homo sapiens (Human)	1	4	Incorrect	96.57	0.51	No	No	P0DTE7_F1_nD2; P0DTE7_F1_nD1	416-510; 6-415	Glycosyl hydrolase domain-like; TIM beta/alpha-barrel	Glycosyl hydrolase domain; TIM barrels	Glycosyl hydrolase domain; TIM barrels	1	511
Alpha-amylase 1C (EC 3.2.1.1)	P0DTE8	Homo sapiens (Human)	1	4	Incorrect	96.58	0.51	No	No	P0DTE8_F1_nD2; P0DTE8_F1_nD1	416-510; 6-415	Glycosyl hydrolase domain-like; TIM beta/alpha-barrel	Glycosyl hydrolase domain; TIM barrels	Glycosyl hydrolase domain; TIM barrels	1	511
FUMH_PIG	P10173	Sus scrofa (Pig)	4	4	Correct	92.81	0.51	No	No	P10173_nD2; P10173_nD3; P10173_nD1	186-455; 456-510; 51-185	L-aspartase middle domain-like; L-aspartase C-terminal domain-like; L-aspartase N-terminal domain-like	L-aspartase middle domain-like; L-aspartase C-terminal domain-like; L-aspartase N-terminal domain-like	L-aspartase middle domain-like; L-aspartase C-terminal domain-like; L-aspartase N-terminal domain-like	0.978	512
S-arrestin (48 kDa protein) (Retinal S-antigen) (S-AG) (Rod photoreceptor arrestin)	P10523	Homo sapiens (Human)	1	1	Correct	85.44	0.51	No	No	P10523_F1_nD2; P10523_F1_nD1	186-385; 16-185	Immunoglobulin-like beta-sandwich; Immunoglobulin-like beta-sandwich	Immunoglobulin-related; Immunoglobulin-related	Immunoglobulin/Fibronectin type III/E set domains/PapD-like; Immunoglobulin/Fibronectin type III/E set domains/PapD-like	0.861	405
QOR_CAVPO	P11415	Cavia porcellus (Guinea pig)	4	4	Correct	97.18	0.51	No	No	P11415_nD1; P11415_nD2	6-115,301-329; 116-300	GroES-like; Rossmann-like	GroES-related; Rossmann-related	Alcohol dehydrogenase-like, N-terminal domain; NAD(P)-binding Rossmann-fold domains	0.829	329
Metallothionein-1G (MT-1G) (Metallothionein-1K) (MT-1K) (Metallothionein-IG) (MT-IG)	P13640	Homo sapiens (Human)	1	2	Incorrect	78.99	0.51	No	No	P13640_F1_nD1	21916	Metallothionein	Metallothionein	Metallothionein	0.854	62
OMPB2_NEIGO	P20148	Neisseria gonorrhoeae	3	3	Correct	89.64	0.52	No	No	P20148_nD1	11-348	Outer membrane meander beta-barrels	Porins	Porin	0.69	348
POU domain class 3 transcription factor 3 (Brain-specific homeobox/POU domain protein 1) (Brain-1) (Brn-1) (Octamer-binding protein 8) (Oct-8) (Octamer-binding transcription factor 8) (OTF-8)	P20264	Homo sapiens (Human)	2	1	Incorrect	58.45	0.52	No	No	P20264_F1_nD2; P20264_F1_nD1	411-465; 321-405	HTH; HTH	HTH; HTH	Three-helical HTH; tetra-helical, lambda repressor-like	0.987	500
UDP-glucuronosyltransferase 1A1 (UGT1A1) (EC 2.4.1.17) (Bilirubin-specific UDPGT isozyme 1) (hUG-BR1) (UDP-glucuronosyltransferase 1-1) (UDPGT 1-1) (UGT1*1) (UGT1-01) (UGT1.1) (UDP-glucuronosyltransferase 1A isoform 1)	P22309	Homo sapiens (Human)	2	2	Correct	91.19	0.52	Yes	No	P22309_F1_nD1	26-510	UDP-Glycosyltransferase/glycogen phosphorylase	UDP-Glycosyltransferase/glycogen phosphorylase	UDP-Glycosyltransferase/glycogen phosphorylase	0.556	533
UDP-glucuronosyltransferase 1A4 (UGT1A4) (EC 2.4.1.17) (Bilirubin-specific UDPGT isozyme 2) (hUG-BR2) (UDP-glucuronosyltransferase 1-4) (UDPGT 1-4) (UGT1*4) (UGT1-04) (UGT1.4) (UDP-glucuronosyltransferase 1-D) (UGT-1D) (UGT1D)	P22310	Homo sapiens (Human)	2	2	Correct	90.87	0.52	Yes	No	P22310_F1_nD1; P22310_F1_nD2	26-280; 286-455,476-510	UDP-Glycosyltransferase/glycogen phosphorylase; UDP-Glycosyltransferase/glycogen phosphorylase	UDP-Glycosyltransferase/glycogen phosphorylase; UDP-Glycosyltransferase/glycogen phosphorylase	UDP-Glycosyltransferase/glycogen phosphorylase; UDP-Glycosyltransferase/glycogen phosphorylase	0.561	534
AMP deaminase 1 (EC 3.5.4.6) (AMP deaminase isoform M) (Myoadenylate deaminase)	P23109	Homo sapiens (Human)	4	2	Incorrect	86.84	0.52	No	No	P23109_F1_nD1	141-150,171-770	TIM beta/alpha-barrel	TIM barrels	TIM barrels	0.552	747
Alanine aminotransferase 1 (ALT1) (EC 2.6.1.2) (Glutamate pyruvate transaminase 1) (GPT 1) (Glutamic--alanine transaminase 1) (Glutamic--pyruvic transaminase 1)	P24298	Homo sapiens (Human)	2	2	Correct	95.32	0.52	No	No	P24298_F1_nD1	16-495	PLP-dependent transferases	PLP-dependent transferases	PLP-dependent transferases	0.691	496
Rab proteins geranylgeranyltransferase component A 2 (Choroideremia-like protein) (Rab escort protein 2) (REP-2)	P26374	Homo sapiens (Human)	1	1	Correct	79.77	0.53	No	No	P26374_F1_nD2; P26374_F1_nD1	456-555; 6-120,206-455,556-620	FAD-linked reductases, C-terminal domain-like; Rossmann-like	FAD-linked reductases-C; Rossmann-related	FAD-linked reductases-C; FAD/NAD(P)-binding domain	0.699	656
CCN family member 2 (Cellular communication network factor 2) (Connective tissue growth factor) (Hypertrophic chondrocyte-specific protein 24) (Insulin-like growth factor-binding protein 8) (IBP-8) (IGF-binding protein 8) (IGFBP-8)	P29279	Homo sapiens (Human)	1	1	Correct	78.43	0.53	No	No	P29279_F1_nD3; P29279_F1_nD2; P29279_F1_nD1	206-330; 101-165; 41-95	Cystine-knot cytokines; Fibronectin type I module-like; EGF-like	Cystine-knot cytokines; Fibronectin type I module-like; Growth factor receptor domain	Cystine-knot cytokines; VWC domain-related; Growth factor receptor domain	0.516	349
Lens fiber major intrinsic protein (Aquaporin-0) (MIP26) (MP26)	P30301	Homo sapiens (Human)	4	4	Correct	91.08	0.53	Yes	Yes	P30301_F1_nD1	1-240	Aquaporin-like	Aquaporin-like	Aquaporin-like	0.923	263
OMPB2_NEIMI	P30687	Neisseria meningitidis serogroup B	3	3	Correct	93.06	0.53	No	No	P30687_nD1	11-330	Outer membrane meander beta-barrels	Porins	Porin	0.916	331
OMPB_NEILA	P30691	Neisseria lactamica	3	3	Correct	92.14	0.53	No	No	P30691_nD1	11-200,216-335	Outer membrane meander beta-barrels	Porins	Porin	0.743	337
UDP-glucuronosyltransferase 1A3 (UGT1A3) (EC 2.4.1.17) (UDP-glucuronosyltransferase 1-3) (UDPGT 1-3) (UGT1*3) (UGT1-03) (UGT1.3) (UDP-glucuronosyltransferase 1-C) (UGT-1C) (UGT1C) (UDP-glucuronosyltransferase 1A isoform 3)	P35503	Homo sapiens (Human)	2	2	Correct	91.59	0.53	Yes	No	P35503_F1_nD1; P35503_F1_nD2	26-285; 286-510	UDP-Glycosyltransferase/glycogen phosphorylase; UDP-Glycosyltransferase/glycogen phosphorylase	UDP-Glycosyltransferase/glycogen phosphorylase; UDP-Glycosyltransferase/glycogen phosphorylase	UDP-Glycosyltransferase/glycogen phosphorylase; UDP-Glycosyltransferase/glycogen phosphorylase	0.591	534
Guanylyl cyclase-activating protein 1 (GCAP 1) (Guanylate cyclase activator 1A)	P43080	Homo sapiens (Human)	2	1	Incorrect	71.28	0.53	No	No	P43080_F1_nD2; P43080_F1_nD1	86-185; 6-85	EF-hand; EF-hand	EF-hand-related; EF-hand-related	EF-hand; EF-hand	0.936	201
ADP-L-glycero-D-manno-heptose-6-epimerase	P45048	Haemophilus influenzae (strain ATCC 51907 / DSM 11121 / KW20 / Rd)	5	5	Correct	97.34	0.53	No	No	P45048_F1_nD1	1-308	Rossmann-like	Rossmann-related	NAD(P)-binding Rossmann-fold domains	0.782	308
Glutathione S-transferase Mu 5 (EC 2.5.1.18) (GST class-mu 5) (GSTM5-5)	P46439	Homo sapiens (Human)	2	2	Correct	97.37	0.54	No	No	P46439_F1_nD1	1-215	Repetitive alpha hairpins	Glutathione S-transferase (GST)-C	Glutathione S-transferase (GST)-C	0.876	218
Excitatory amino acid transporter 4 (Sodium-dependent glutamate/aspartate transporter) (Solute carrier family 1 member 6)	P48664	Homo sapiens (Human)	3	3	Correct	80.35	0.54	Yes	Yes	P48664_F1_nD1	36-195,266-525	Proton glutamate symport protein	Proton glutamate symport protein	Proton glutamate symport protein	0.722	564
Neuronal acetylcholine receptor subunit alpha-7	P49582	Mus musculus (Mouse)	5	5	Correct	78.87	0.54	Yes	Yes	P49582_F1_nD2; P49582_F1_nD1	231-345,431-500; 26-230	Neurotransmitter-gated ion-channel transmembrane pore; Immunoglobulin-like beta-sandwich	Neurotransmitter-gated ion-channel transmembrane pore; Nicotinic receptor ligand binding domain-like	Neurotransmitter-gated ion-channel transmembrane pore; Nicotinic receptor ligand binding domain-like	0.939	502
Histidine--tRNA ligase mitochondrial (EC 6.1.1.21) (Histidine--tRNA ligase-like) (Histidyl-tRNA synthetase) (HisRS)	P49590	Homo sapiens (Human)	2	2	Correct	88.44	0.54	No	No	P49590_F1_nD2; P49590_F1_nD1	406-505; 46-405	Anticodon-binding domain of Class II aaRS; Class II aaRS and biotin synthetases	Anticodon-binding domain of Class II aaRS; Class II aaRS and biotin synthetases	Anticodon-binding domain of Class II aaRS; Class II aaRS and biotin synthetases	0.768	506
N-acylglucosamine 2-epimerase (AGE) (EC 5.1.3.8) (GlcNAc 2-epimerase) (N-acetyl-D-glucosamine 2-epimerase) (Renin-binding protein) (RnBP)	P51606	Homo sapiens (Human)	2	2	Correct	94.97	0.54	No	No	P51606_F1_nD1	1-415	Repetitive alpha hairpins	alpha/alpha toroid	alpha/alpha toroid	0.877	417
H(+)/Cl(-) exchange transporter 4 (Chloride channel protein 4) (ClC-4) (Chloride transporter ClC-4)	P51793	Homo sapiens (Human)	1	2	Incorrect	84.66	0.54	Yes	Yes	P51793_F1_nD2; P51793_F1_nD1	591-750; 31-585	CBS-domain; Clc chloride channel	CBS-domain; Clc chloride channel	CBS-domain; Clc chloride channel	0.782	760
Mitochondrial uncoupling protein 2 (UCP 2) (Solute carrier family 25 member 8) (UCPH)	P55851	Homo sapiens (Human)	4	1	Incorrect	62.63	0.54	Yes	Yes	P55851_F1_nD1	11-309	Mitochondrial ADP/ATP carrier-like	Mitochondrial ADP/ATP carrier	Mitochondrial ADP/ATP carrier	0.959	309
Period circadian protein homolog 3 (hPER3) (Cell growth-inhibiting gene 13 protein) (Circadian clock protein PERIOD 3)	P56645	Homo sapiens (Human)	2	2	Correct	54.62	0.54	No	No	P56645_F1_nD1; P56645_F1_nD3; P56645_F1_nD2	41-100; 261-415; 111-260	HLH-like; Profilin-like; Profilin-like	HLH, helix-loop-helix DNA-binding domain; sensor domains; sensor domains	HLH, helix-loop-helix DNA-binding domain; sensor domains; sensor domains	0.837	1201
FLID_ECO57	P58297	Escherichia coli O157:H7	5	5	Correct	92.65	0.54	No	No	P58297_nD4; P58297_nD2; P58297_nD1	46-70,266-405; 71-100,221-265; 101-220	Four-helical up-and-down bundle; Flagellar hook-associated protein 1 beta-sandwich domains; gp11/flagellar cap protein FliD insertion domain	Flagellar cap protein FliD helical bundle domain; Flagellar hook-associated protein 1 beta-sandwich domains; gp11/flagellar cap protein FliD insertion domain	Flagellar cap protein FliD helical bundle domain; Flagellar hook-associated protein 1 beta-sandwich domains; gp11/flagellar cap protein FliD insertion domain	0.989	465
G3P_METKA	P58839	Methanopyrus kandleri (strain AV19 / DSM 6324 / JCM 9639 / NBRC 100938)	4	4	Correct	97.26	0.54	No	No	P58839_nD1; P58839_nD2; P58839_F1_nD1; P58839_F1_nD2	1-145,311-345; 146-310; 1-145,311-345; 146-310	Rossmann-like; FwdE/GAPDH domain-like; Rossmann-like; FwdE/GAPDH domain-like	Rossmann-related; Glyceraldehyde-3-phosphate dehydrogenase-like, C-terminal domain; Rossmann-related; Glyceraldehyde-3-phosphate dehydrogenase-like, C-terminal domain	NAD(P)-binding Rossmann-fold domains; Glyceraldehyde-3-phosphate dehydrogenase-like, C-terminal domain; NAD(P)-binding Rossmann-fold domains; Glyceraldehyde-3-phosphate dehydrogenase-like, C-terminal domain	0.577	350
GMP reductase	P60560	Escherichia coli (strain K12)	4	4	Correct	96.1	0.54	No	No	P60560_F1_nD1	6-270,291-345	TIM beta/alpha-barrel	TIM barrels	TIM barrels	0.692	347
dCTP deaminase	P63905	Salmonella typhimurium (strain LT2 / SGSC1412 / ATCC 700720)	3	5	Incorrect	98.32	0.54	No	No	P63905_F1_nD1	1-193	beta-clip	dUTPase-like	dUTPase-like	0.958	193
DUT_ECOL6	P64006	Escherichia coli O6:H1 (strain CFT073 / ATCC 700928 / UPEC)	3	3	Correct	97.55	0.55	No	No	P64006_nD1	1-145	beta-clip	dUTPase-like	dUTPase-like	0.993	151
PYRG_STRP1	P65925	Streptococcus pyogenes serotype M1	4	4	Correct	94.74	0.55	No	No	P65925_nD1; P65925_nD2	1-285; 286-530	P-loop domains-like; Flavodoxin-like	P-loop domains-related; Class I glutamine amidotransferase-like	P-loop containing nucleoside triphosphate hydrolases; Class I glutamine amidotransferase-like	0.526	534
HLDD_SALTI	P67913	Salmonella typhi	5	5	Correct	97.94	0.55	No	No	P67913_nD1	1-310	Rossmann-like	Rossmann-related	NAD(P)-binding Rossmann-fold domains	0.974	310
MSCL_STAAM	P68803	Staphylococcus aureus (strain Mu50 / ATCC 700699)	5	4	Incorrect	86.26	0.55	Yes	Yes	P68803_nD1	16-90	Gated mechanosensitive channel	Gated mechanosensitive channel	Gated mechanosensitive channel	0.989	120
MSCL_STAAN	P68804	Staphylococcus aureus (strain N315)	5	4	Incorrect	86.69	0.55	Yes	Yes	P68804_nD1	32874	Gated mechanosensitive channel	Gated mechanosensitive channel	Gated mechanosensitive channel	0.989	120
Pyruvate kinase I	P77983	Salmonella typhimurium (strain LT2 / SGSC1412 / ATCC 700720)	4	4	Correct	96.48	0.55	No	No	P77983_F1_nD1; P77983_F1_nD2; P77983_F1_nD3	71-165; 1-70,166-350; 351-470	cradle loop barrel; TIM beta/alpha-barrel; PK C-terminal domain-like	RIFT-related; TIM barrels; PK C-terminal domain-like	PK beta-barrel domain-like; TIM barrels; PK C-terminal domain-like	0.957	470
CMP-sialic acid transporter (CMP-SA-Tr) (CMP-Sia-Tr) (Solute carrier family 35 member A1)	P78382	Homo sapiens (Human)	1	4	Incorrect	88.26	0.55	Yes	Yes	P78382_F1_nD1	6-325	Drug/Metabolite transporter	Drug/Metabolite transporter	Drug/Metabolite transporter	0.913	337
Metallothionein-1H (MT-1H) (Metallothionein-0) (MT-0) (Metallothionein-IH) (MT-IH)	P80294	Homo sapiens (Human)	1	2	Incorrect	78.98	0.56	No	No	P80294_F1_nD1	21916	Metallothionein	Metallothionein	Metallothionein	0.852	61
Metallothionein-1X (MT-1X) (Metallothionein-IX) (MT-IX)	P80297	Homo sapiens (Human)	1	1	Correct	79.83	0.56	No	No	P80297_F1_nD1	21916	Metallothionein	Metallothionein	Metallothionein	0.868	61
4-aminobutyrate aminotransferase mitochondrial (EC 2.6.1.19) ((S)-3-amino-2-methylpropionate transaminase) (EC 2.6.1.22) (GABA aminotransferase) (GABA-AT) (Gamma-amino-N-butyrate transaminase) (GABA transaminase) (GABA-T) (L-AIBAT)	P80404	Homo sapiens (Human)	2	2	Correct	93.91	0.56	No	No	P80404_F1_nD2; P80404_F1_nD1	406-500; 41-405	C-terminal domain in some PLP-dependent transferases; PLP-dependent transferases	C-terminal domain in some PLP-dependent transferases; PLP-dependent transferases	C-terminal domain in some PLP-dependent transferases; PLP-dependent transferases	0.959	500
14335_SOLLC	P93210	Solanum lycopersicum (Tomato)	2	2	Correct	93.93	0.56	No	No	P93210_nD1	1-245	Repetitive alpha hairpins	ARM repeat	ARM repeat	0.875	255
	P95653	Rhodovulum sulfidophilum (Rhodobacter sulfidophilus)	4	2	Incorrect	97.67	0.56	No	No						0.623	140
IMDH_MYCTO	P9WKI6	Mycobacterium tuberculosis (strain CDC 1551 / Oshkosh)	4	4	Correct	89.31	0.56	No	No	P9WKI6_nD1; P9WKI6_nD2	126-240; 31-125,241-525	CBS-domain; TIM beta/alpha-barrel	CBS-domain; TIM barrels	CBS-domain; TIM barrels	0.9	529
AMP deaminase 3 (EC 3.5.4.6) (AMP deaminase isoform E) (Erythrocyte AMP deaminase)	Q01432	Homo sapiens (Human)	4	2	Incorrect	85.74	0.56	No	No	Q01432_F1_nD1	136-760	TIM beta/alpha-barrel	TIM barrels	TIM barrels	0.576	767
SECB_PSEAB	Q02EN8	Pseudomonas aeruginosa (strain UCBPP-PA14)	4	4	Correct	90.33	0.56	No	No	Q02EN8_nD1	16-155	Bacterial protein-export protein SecB	Bacterial protein-export protein SecB	Bacterial protein-export protein SecB	0.535	163
ASSY_CARRP	Q05FN6	Carsonella ruddii (strain PV)	4	4	Correct	95.29	0.56	No	No	Q05FN6_nD2; Q05FN6_nD1	176-393; 6-175	Argininosuccinate synthetase-C; HUP domain-like	Argininosuccinate synthetase-C; HUP domains	Argininosuccinate synthetase-C; HUP domains	0.512	393
HLDD_VIBCH	Q06963	Vibrio cholerae serotype O1 (strain ATCC 39315 / El Tor Inaba N16961)	5	5	Correct	97.12	0.57	No	No	Q06963_nD1	1-314	Rossmann-like	Rossmann-related	NAD(P)-binding Rossmann-fold domains	0.742	314
HLDD_ALKEH	Q0A4T8	Alkalilimnicola ehrlichii (strain ATCC BAA-1101 / DSM 17681 / MLHE-1)	5	5	Correct	95.84	0.57	No	No	Q0A4T8_nD1	1-320	Rossmann-like	Rossmann-related	NAD(P)-binding Rossmann-fold domains	0.579	320
HLDD_CUPNH	Q0KDH0	Cupriavidus necator (strain ATCC 17699 / DSM 428 / KCTC 22496 / NCIMB 10442 / H16 / Stanier 337) (Ralstonia eutropha)	5	5	Correct	97.13	0.57	No	No	Q0KDH0_nD1	1-330	Rossmann-like	Rossmann-related	NAD(P)-binding Rossmann-fold domains	0.779	331
DCDB_RHOJR	Q0S5R4	Rhodococcus jostii (strain RHA1)	3	3	Correct	97.01	0.57	No	No	Q0S5R4_nD1	1-185	beta-clip	dUTPase-like	dUTPase-like	0.857	189
CUTA_SHIF8	Q0SXE2	Shigella flexneri serotype 5b (strain 8401)	3	3	Correct	94.81	0.57	No	No	Q0SXE2_nD1	1-110	Alpha-beta plaits	GlnB-like	GlnB-like	1	112
DCD_SHIF8	Q0T366	Shigella flexneri serotype 5b (strain 8401)	3	5	Incorrect	98.45	0.57	No	No	Q0T366_nD1	1-193	beta-clip	dUTPase-like	dUTPase-like	0.994	193
DAPD_SHIF8	Q0T843	Shigella flexneri serotype 5b (strain 8401)	3	3	Correct	96.22	0.57	No	No	Q0T843_nD1; Q0T843_nD2	1-95; 86-274	Tetrahydrodipicolinate-N-succinlytransferase, N-terminal 3-helical domain; Single-stranded left-handed beta-helix	Tetrahydrodipicolinate-N-succinlytransferase, N-terminal 3-helical domain; Trimeric LpxA-like enzymes	Tetrahydrodipicolinate-N-succinlytransferase, N-terminal 3-helical domain; Trimeric LpxA-like enzymes	0.996	274
MAO1_ECOL5	Q0THU1	Escherichia coli O6:K15:H31 (strain 536 / UPEC)	4	4	Correct	94.84	0.57	No	No	Q0THU1_nD2; Q0THU1_nD1	271-565; 1-270	Rossmann-like; Flavodoxin-like	Rossmann-related; Class I glutamine amidotransferase-like	NAD(P)-binding Rossmann-fold domains; Aminoacid dehydrogenase-like, N-terminal domain	0.991	565
Nuclear factor 1 A-type (NF1-A) (Nuclear factor 1/A) (CCAAT-box-binding transcription factor) (CTF) (Nuclear factor I/A) (NF-I/A) (NFI-A) (TGGCA-binding protein)	Q12857	Homo sapiens (Human)	2	2	Correct	63.78	0.57	No	No	Q12857_F1_nD1	11-180	His-Me finger endonucleases	His-Me finger endonucleases	His-Me finger endonucleases	1	509
Dihydropyrimidine dehydrogenase [NADP(+)] (DHPDHase) (DPD) (EC 1.3.1.2) (Dihydrothymine dehydrogenase) (Dihydrouracil dehydrogenase)	Q12882	Homo sapiens (Human)	2	2	Correct	96.23	0.57	No	No	Q12882_F1_nD2; Q12882_F1_nD4; Q12882_F1_nD3; Q12882_F1_nD1	186-285,441-525; 526-1015; 286-440; 6-180	Rossmann-like; 4Fe-4S ferredoxin; Rossmann-like; alpha-helical ferredoxin-like	Rossmann-related; 4Fe-4S ferredoxin; Rossmann-related; alpha-helical ferredoxin	FAD/NAD(P)-binding domain; 4Fe-4S ferredoxin; FAD/NAD(P)-binding domain; alpha-helical ferredoxin	0.927	1025
Forkhead box protein C1 (Forkhead-related protein FKHL7) (Forkhead-related transcription factor 3) (FREAC-3)	Q12948	Homo sapiens (Human)	1	1	Correct	56.09	0.58	No	No	Q12948_F1_nD1	76-170	HTH	HTH	winged helix domain	0.98	553
HLDD_POLSJ	Q12CM2	Polaromonas sp. (strain JS666 / ATCC BAA-500)	5	5	Correct	96.69	0.58	No	No	Q12CM2_nD1	1-330	Rossmann-like	Rossmann-related	NAD(P)-binding Rossmann-fold domains	0.639	335
Bifunctional coenzyme A synthase (CoA synthase) (NBP) (POV-2) [Includes: Phosphopantetheine adenylyltransferase (EC 2.7.7.3) (Dephospho-CoA pyrophosphorylase) (Pantetheine-phosphate adenylyltransferase) (PPAT); Dephospho-CoA kinase (DPCK) (EC 2.7.1.24) (Dephosphocoenzyme A kinase) (DPCOAK)]	Q13057	Homo sapiens (Human)	1	1	Correct	89.51	0.58	No	No	Q13057_F1_nD3; Q13057_F1_nD1; Q13057_F1_nD2	336-555; 1-155; 186-335	P-loop domains-like; HUP domain-like; HUP domain-like	P-loop domains-related; HUP domains; HUP domains	P-loop containing nucleoside triphosphate hydrolases; HUP domains; HUP domains	0.864	564
T-box transcription factor TBX2 (T-box protein 2)	Q13207	Homo sapiens (Human)	1	1	Correct	58.13	0.58	No	No	Q13207_F1_nD1	106-285	Immunoglobulin-like beta-sandwich	Immunoglobulin-related	Common fold of diphtheria toxin/transcription factors/cytochrome f	0.943	712
Potassium voltage-gated channel subfamily C member 3 (KSHIIID) (Voltage-gated potassium channel subunit Kv3.3)	Q14003	Homo sapiens (Human)	4	3	Incorrect	66.01	0.58	Yes	Yes	Q14003_F1_nD2; Q14003_F1_nD1	271-560; 86-200	Voltage-gated ion channels; POZ domain	Voltage-gated ion channels; POZ domain	Voltage-gated ion channels; POZ domain	0.673	757
Inhibitor of nuclear factor kappa-B kinase subunit epsilon (I-kappa-B kinase epsilon) (IKK-E) (IKK-epsilon) (IkBKE) (EC 2.7.11.10) (Inducible I kappa-B kinase) (IKK-i)	Q14164	Homo sapiens (Human)	2	2	Correct	88.81	0.58	No	No	Q14164_F1_nD1; Q14164_F1_nD3; Q14164_F1_nD2	1-310; 391-665; 311-385	Protein kinase/SAICAR synthase/ATP-grasp; BAR/IMD domain-like; beta-Grasp	Protein kinase/SAICAR synthase/ATP-grasp; Inhibitor of kappaB kinase beta dimerization domain; Ubiquitin-related	Protein kinase; Inhibitor of kappaB kinase beta dimerization domain; Ubiquitin-like	0.488	716
METK_PARXL	Q146W0	Paraburkholderia xenovorans (strain LB400)	4	4	Correct	94.86	0.59	No	No	Q146W0_nD2; Q146W0_nD3; Q146W0_nD1	116-235; 246-385; 11-110,236-245	Alpha-lytic protease prodomain-like; Alpha-lytic protease prodomain-like; Alpha-lytic protease prodomain-like	S-adenosylmethionine synthetase; S-adenosylmethionine synthetase; S-adenosylmethionine synthetase	S-adenosylmethionine synthetase; S-adenosylmethionine synthetase; S-adenosylmethionine synthetase	0.941	396
Peroxisomal acyl-coenzyme A oxidase 1 (AOX) (EC 1.3.3.6) (Palmitoyl-CoA oxidase) (Straight-chain acyl-CoA oxidase) (SCOX) [Cleaved into: Peroxisomal acyl-CoA oxidase 1 A chain; Peroxisomal acyl-CoA oxidase 1 B chain; Peroxisomal acyl-CoA oxidase 1 C chain]	Q15067	Homo sapiens (Human)	2	2	Correct	93.95	0.59	No	No	Q15067_F1_nD2; Q15067_F1_nD1; Q15067_F1_nD3	131-265; 16-130; 266-655	Acyl-CoA dehydrogenase middle domain-like; Acyl-CoA dehydrogenase N-terminal domain-like; Bromodomain-like	Acyl-CoA dehydrogenase middle domain-like; Acyl-CoA dehydrogenase N-terminal domain-like; Acyl-CoA dehydrogenase C-terminal domain-like	Acyl-CoA dehydrogenase middle domain-like; Acyl-CoA dehydrogenase N-terminal domain-like; Acyl-CoA dehydrogenase C-terminal domain-like	0.957	660
Serum paraoxonase/arylesterase 2 (PON 2) (EC 3.1.1.2) (EC 3.1.1.81) (Aromatic esterase 2) (A-esterase 2) (Serum aryldialkylphosphatase 2)	Q15165	Homo sapiens (Human)	3	4	Incorrect	96.94	0.59	No	No	Q15165_F1_nD1	21-354	beta-propeller-like	beta-propeller	6-bladed	0.653	354
Serum paraoxonase/lactonase 3 (EC 3.1.1.2) (EC 3.1.1.81) (EC 3.1.8.1)	Q15166	Homo sapiens (Human)	2	1	Incorrect	96.36	0.59	No	No	Q15166_F1_nD1	6-354	beta-propeller-like	beta-propeller	6-bladed	0.611	354
ALX homeobox protein 1 (Cartilage homeoprotein 1) (CART-1)	Q15699	Homo sapiens (Human)	2	1	Incorrect	61.32	0.59	No	No	Q15699_F1_nD1	136-205	HTH	HTH	Three-helical HTH	0.859	326
	Q15714	Homo sapiens (Human)	2	1	Incorrect	43.12	0.6	No	No						0.821	1073
Electron transfer flavoprotein-ubiquinone oxidoreductase mitochondrial (ETF-QO) (ETF-ubiquinone oxidoreductase) (EC 1.5.5.1) (Electron-transferring-flavoprotein dehydrogenase) (ETF dehydrogenase)	Q16134	Homo sapiens (Human)	1	3	Incorrect	93.6	0.6	No	No	Q16134_F1_nD1; Q16134_F1_nD2	41-515; 516-615	Rossmann-like; 4Fe-4S ferredoxin	Rossmann-related; 4Fe-4S ferredoxin	FAD/NAD(P)-binding domain; 4Fe-4S ferredoxin	0.953	617
Potassium voltage-gated channel subfamily A member 10 (Voltage-gated potassium channel subunit Kv1.8)	Q16322	Homo sapiens (Human)	4	4	Correct	77.53	0.6	Yes	Yes	Q16322_F1_nD1; Q16322_F1_nD2	86-180; 181-500	POZ domain; Voltage-gated ion channels	POZ domain; Voltage-gated ion channels	POZ domain; Voltage-gated ion channels	0.728	511
T-box brain protein 1 (T-brain-1) (TBR-1) (TES-56)	Q16650	Homo sapiens (Human)	2	1	Incorrect	56.17	0.6	No	No	Q16650_F1_nD1	206-390	Immunoglobulin-like beta-sandwich	Immunoglobulin-related	Common fold of diphtheria toxin/transcription factors/cytochrome f	0.718	682
Phosphoenolpyruvate carboxykinase [GTP] mitochondrial (PEPCK-M) (EC 4.1.1.32)	Q16822	Homo sapiens (Human)	1	1	Correct	94.04	0.6	No	No	Q16822_F1_nD2; Q16822_F1_nD1	276-640; 26-275	P-loop domains-like; P-loop domains-like	P-loop domains-related; PEP carboxykinase N-terminal domain	PEP carboxykinase catalytic C-terminal domain; PEP carboxykinase N-terminal domain	0.724	640
CMP-N-acetylneuraminate-beta-galactosamide-alpha-2 3-sialyltransferase 2 (Alpha 2 3-ST 2) (Beta-galactoside alpha-2 3-sialyltransferase 2) (EC 2.4.99.4) (Gal-NAc6S) (Gal-beta-1 3-GalNAc-alpha-2 3-sialyltransferase) (Monosialoganglioside sialyltransferase) (EC 2.4.99.2) (ST3Gal II) (ST3GalII) (ST3GalA.2) (Sialyltransferase 4B) (SIAT4-B)	Q16842	Homo sapiens (Human)	2	1	Incorrect	85.68	0.6	Yes	No	Q16842_F1_nD1	71-350	Alpha-2,3/8-sialyltransferase CstII-related	Alpha-2,3/8-sialyltransferase CstII-related	Alpha-2,3/8-sialyltransferase CstII-related	0.544	350
PYRG_ROSDO	Q168S7	Roseobacter denitrificans (strain ATCC 33942 / OCh 114) (Erythrobacter sp. (strain OCh 114))	4	4	Correct	94.23	0.6	No	No	Q168S7_nD1; Q168S7_nD2	1-275; 276-545	P-loop domains-like; Flavodoxin-like	P-loop domains-related; Class I glutamine amidotransferase-like	P-loop containing nucleoside triphosphate hydrolases; Class I glutamine amidotransferase-like	0.57	547
RK12_CHAVU	Q1ACG9	Chara vulgaris (Common stonewort)	2	1	Incorrect	74.83	0.6	No	No	Q1ACG9_nD2	56-135	ClpS-like	ClpS-related	ClpS-related	0	135
ISPF_RUBXD	Q1AU09	Rubrobacter xylanophilus (strain DSM 9941 / NBRC 16129 / PRD-1)	3	3	Correct	96.48	0.6	No	No	Q1AU09_nD1	1-165	Bacillus chorismate mutase-like	2C-methyl-D-erythritol 2,4-cyclodiphosphate synthase IspF	2C-methyl-D-erythritol 2,4-cyclodiphosphate synthase IspF	0.534	165
	Q1CDY5	Yersinia pestis bv. Antiqua (strain Nepal516)	3	2	Incorrect	89.34	0.61	No	No						0.943	284
METK_SPHAL	Q1GND0	Sphingopyxis alaskensis (strain DSM 13593 / LMG 18877 / RB2256) (Sphingomonas alaskensis)	4	2	Incorrect	96.14	0.61	No	No	Q1GND0_nD1; Q1GND0_nD2; Q1GND0_nD3	11-110,251-260; 136-250; 261-405	Alpha-lytic protease prodomain-like; Alpha-lytic protease prodomain-like; Alpha-lytic protease prodomain-like	S-adenosylmethionine synthetase; S-adenosylmethionine synthetase; S-adenosylmethionine synthetase	S-adenosylmethionine synthetase; S-adenosylmethionine synthetase; S-adenosylmethionine synthetase	0.551	406
	Q1H0V0	Methylobacillus flagellatus (strain KT / ATCC 51484 / DSM 6875)	2	2	Correct	95.18	0.61	No	No						0.558	419
MNMG_PSEE4	Q1I2H6	Pseudomonas entomophila (strain L48)	2	2	Correct	93.5	0.61	No	No	Q1I2H6_nD2; Q1I2H6_nD3; Q1I2H6_nD1; Q1I2H6_nD4	201-340; 461-545; 1-200,341-460; 546-620	FAD-linked reductases, C-terminal domain-like; C-terminal helical domain in tRNA modifying enzyme GidA; Rossmann-like; HhH/H2TH	FAD-linked reductases-C; C-terminal helical domain in tRNA modifying enzyme GidA; Rossmann-related; SAM/DNA-glycosylase	FAD-linked reductases-C; C-terminal helical domain in tRNA modifying enzyme GidA; FAD/NAD(P)-binding domain; SAM domain-like	0.69	630
HLDD_CUPMC	Q1LQG2	Cupriavidus metallidurans (strain ATCC 43123 / DSM 2839 / NBRC 102507 / CH34) (Ralstonia metallidurans)	5	5	Correct	97.06	0.61	No	No	Q1LQG2_nD1	1-330	Rossmann-like	Rossmann-related	NAD(P)-binding Rossmann-fold domains	0.797	331
HLDD_CHRSD	Q1R1N5	Chromohalobacter salexigens (strain ATCC BAA-138 / DSM 3043 / CIP 106854 / NCIMB 13768 / 1H11)	5	5	Correct	97.5	0.61	No	No	Q1R1N5_nD1	1-318	Rossmann-like	Rossmann-related	NAD(P)-binding Rossmann-fold domains	0.622	318
MSBA_ECOUT	Q1RDU4	Escherichia coli (strain UTI89 / UPEC)	2	2	Correct	88.55	0.61	Yes	Yes	Q1RDU4_nD1; Q1RDU4_nD2	11-105,121-320; 326-580	Type II ABC exporter transmembrane domain fold; P-loop domains-like	Type I ABC exporter transmembrane domain fold; P-loop domains-related	Type I ABC exporter transmembrane domain fold; P-loop containing nucleoside triphosphate hydrolases	0.996	582
DAPD_ALBFT	Q21WT2	Albidiferax ferrireducens (strain ATCC BAA-621 / DSM 15236 / T118) (Rhodoferax ferrireducens)	3	3	Correct	96.08	0.61	No	No	Q21WT2_nD1; Q21WT2_nD2	1-85; 86-270	Tetrahydrodipicolinate-N-succinlytransferase, N-terminal 3-helical domain; Single-stranded left-handed beta-helix	Tetrahydrodipicolinate-N-succinlytransferase, N-terminal 3-helical domain; Trimeric LpxA-like enzymes	Tetrahydrodipicolinate-N-succinlytransferase, N-terminal 3-helical domain; Trimeric LpxA-like enzymes	0.749	274
LPXA_ALBFT	Q21WX8	Albidiferax ferrireducens (strain ATCC BAA-621 / DSM 15236 / T118) (Rhodoferax ferrireducens)	3	3	Correct	97.22	0.61	No	No	Q21WX8_nD1	6-264	Single-stranded left-handed beta-helix	Trimeric LpxA-like enzymes	Trimeric LpxA-like enzymes	0.522	264
AROC_FRATH	Q2A549	Francisella tularensis subsp. holarctica (strain LVS)	4	4	Correct	94.3	0.61	No	No	Q2A549_nD1	1-350	Chorismate synthase, AroC	Chorismate synthase, AroC	Chorismate synthase, AroC	0.655	352
SYS_RHIEC	Q2K967	Rhizobium etli (strain CFN 42 / ATCC 51251)	2	2	Correct	96.99	0.61	No	No	Q2K967_nD2; Q2K967_nD1	111-425; 1-110	Class II aaRS and biotin synthetases; Long alpha-hairpin	Class II aaRS and biotin synthetases; tRNA-binding arm	Class II aaRS and biotin synthetases; tRNA-binding arm	0.533	427
DAPD_RHIEC	Q2KD46	Rhizobium etli (strain CFN 42 / ATCC 51251)	3	3	Correct	95.87	0.61	No	No	Q2KD46_nD2; Q2KD46_nD1	96-285; 6-90	Single-stranded left-handed beta-helix; Tetrahydrodipicolinate-N-succinlytransferase, N-terminal 3-helical domain	Trimeric LpxA-like enzymes; Tetrahydrodipicolinate-N-succinlytransferase, N-terminal 3-helical domain	Trimeric LpxA-like enzymes; Tetrahydrodipicolinate-N-succinlytransferase, N-terminal 3-helical domain	0.786	286
	Q2L2R8	Bordetella avium (strain 197N)	5	5	Correct	96.38	0.61	No	No						0.603	332
HLDD_SODGM	Q2NQV7	Sodalis glossinidius (strain morsitans)	5	5	Correct	97.26	0.61	No	No	Q2NQV7_nD1	1-310	Rossmann-like	Rossmann-related	NAD(P)-binding Rossmann-fold domains	0.812	310
AROC_SODGM	Q2NSH3	Sodalis glossinidius (strain morsitans)	4	4	Correct	94.13	0.62	No	No	Q2NSH3_nD1	1-300,321-360	Chorismate synthase, AroC	Chorismate synthase, AroC	Chorismate synthase, AroC	0.688	361
DNAJ_SODGM	Q2NVZ0	Sodalis glossinidius (strain morsitans)	2	2	Correct	86.06	0.62	No	No	Q2NVZ0_nD1; Q2NVZ0_nD3; Q2NVZ0_nD2; Q2NVZ0_nD4	1-105; 111-135,206-250; 136-205; 251-355	Chaperone J-domain; HSP40/DnaJ peptide-binding domain; DnaJ/Hsp40 cysteine-rich domain; HSP40/DnaJ peptide-binding domain	Chaperone J-domain; HSP40/DnaJ peptide-binding domain; DnaJ/Hsp40 cysteine-rich domain; HSP40/DnaJ peptide-binding domain	Chaperone J-domain; HSP40/DnaJ peptide-binding domain; DnaJ/Hsp40 cysteine-rich domain; HSP40/DnaJ peptide-binding domain	0.467	374
SECB_HAHCH	Q2SMA3	Hahella chejuensis (strain KCTC 2396)	4	4	Correct	92.24	0.62	No	No	Q2SMA3_nD1	11-150	Bacterial protein-export protein SecB	Bacterial protein-export protein SecB	Bacterial protein-export protein SecB	0.529	159
KITH_MYCCT	Q2SSX9	Mycoplasma capricolum subsp. capricolum (strain California kid / ATCC 27343 / NCTC 10154)	4	4	Correct	89.45	0.62	No	No	Q2SSX9_nD1; Q2SSX9_nD2	6-160; 161-205	P-loop domains-like; Glucocorticoid receptor-like	P-loop domains-related; LIM domain-like	P-loop containing nucleoside triphosphate hydrolases; LIM domain-like	0.517	209
AQPZ_BRUA2	Q2YR68	Brucella abortus (strain 2308)	4	4	Correct	97.56	0.62	Yes	Yes	Q2YR68_nD1	1-225	Aquaporin-like	Aquaporin-like	Aquaporin-like	0.783	228
HLDD_HYDCU	Q31FG4	Hydrogenovibrio crunogenus (strain DSM 25203 / XCL-2) (Thiomicrospira crunogena)	5	5	Correct	96.8	0.62	No	No	Q31FG4_nD1	1-323	Rossmann-like	Rossmann-related	NAD(P)-binding Rossmann-fold domains	0.675	323
PYRE_SHIBS	Q31UY4	Shigella boydii serotype 4 (strain Sb227)	2	2	Correct	95.64	0.62	No	No	Q31UY4_nD1	1-213	PRTase-like	PRTase-like	PRTase-like	0.99	213
DAPD_SHIBS	Q325X4	Shigella boydii serotype 4 (strain Sb227)	3	3	Correct	96.32	0.62	No	No	Q325X4_nD1; Q325X4_nD2	1-85; 86-274	Tetrahydrodipicolinate-N-succinlytransferase, N-terminal 3-helical domain; Single-stranded left-handed beta-helix	Tetrahydrodipicolinate-N-succinlytransferase, N-terminal 3-helical domain; Trimeric LpxA-like enzymes	Tetrahydrodipicolinate-N-succinlytransferase, N-terminal 3-helical domain; Trimeric LpxA-like enzymes	0.989	274
ADP-L-glycero-D-manno-heptose-6-epimerase	Q329N6	Shigella dysenteriae serotype 1 (strain Sd197)	5	5	Correct	98.2	0.62	No	No	Q329N6_F1_nD1	1-305	Rossmann-like	Rossmann-related	NAD(P)-binding Rossmann-fold domains	0.996	310
HLDD_SYNC1	Q3A8K5	Syntrophotalea carbinolica (strain DSM 2380 / NBRC 103641 / GraBd1) (Pelobacter carbinolicus)	5	5	Correct	97.03	0.63	No	No	Q3A8K5_nD1	1-315	Rossmann-like	Rossmann-related	NAD(P)-binding Rossmann-fold domains	0.655	315
ASSY_BURP1	Q3JWY8	Burkholderia pseudomallei (strain 1710b)	4	4	Correct	95.81	0.63	No	No	Q3JWY8_nD1; Q3JWY8_nD2	6-180; 181-440	HUP domain-like; Argininosuccinate synthetase-C	HUP domains; Argininosuccinate synthetase-C	HUP domains; Argininosuccinate synthetase-C	0.857	446
MNMG_PSEPF	Q3K430	Pseudomonas fluorescens (strain Pf0-1)	2	2	Correct	92.99	0.63	No	No	Q3K430_nD4; Q3K430_nD1; Q3K430_nD2; Q3K430_nD3	566-630; 6-200,341-470; 201-340; 471-545	HhH/H2TH; Rossmann-like; FAD-linked reductases, C-terminal domain-like; C-terminal helical domain in tRNA modifying enzyme GidA	SAM/DNA-glycosylase; Rossmann-related; FAD-linked reductases-C; C-terminal helical domain in tRNA modifying enzyme GidA	SAM domain-like; FAD/NAD(P)-binding domain; FAD-linked reductases-C; C-terminal helical domain in tRNA modifying enzyme GidA	0.686	632
GLYA_NITWN	Q3SRV3	Nitrobacter winogradskyi (strain ATCC 25391 / DSM 10237 / CIP 104748 / NCIMB 11846 / Nb-255)	2	2	Correct	97.13	0.63	No	No	Q3SRV3_nD1	6-430	PLP-dependent transferases	PLP-dependent transferases	PLP-dependent transferases	0.653	433
	Q3T004	Bos taurus (Bovine)	5	5	Correct	93.74	0.64	No	No						0.753	224
CUTA_SHISS	Q3YUK3	Shigella sonnei (strain Ss046)	3	3	Correct	94.8	0.64	No	No	Q3YUK3_nD1	1-110	Alpha-beta plaits	GlnB-like	GlnB-like	1	112
NANA_SHISS	Q3YX23	Shigella sonnei (strain Ss046)	4	4	Correct	98.47	0.64	No	No	Q3YX23_nD1	1-295	TIM beta/alpha-barrel	TIM barrels	TIM barrels	1	297
ISPF_DEHMC	Q3ZWG5	Dehalococcoides mccartyi (strain CBDB1)	3	3	Correct	97.96	0.64	No	No	Q3ZWG5_nD1	1-155	Bacillus chorismate mutase-like	2C-methyl-D-erythritol 2,4-cyclodiphosphate synthase IspF	2C-methyl-D-erythritol 2,4-cyclodiphosphate synthase IspF	0.555	157
HLDD_CUPPJ	Q46Y59	Cupriavidus pinatubonensis (strain JMP 134 / LMG 1197) (Cupriavidus necator (strain JMP 134))	5	5	Correct	96.41	0.64	No	No	Q46Y59_nD1	1-330	Rossmann-like	Rossmann-related	NAD(P)-binding Rossmann-fold domains	0.665	331
RRAA_COLP3	Q47VZ9	Colwellia psychrerythraea (strain 34H / ATCC BAA-681) (Vibrio psychroerythus)	3	3	Correct	96.39	0.64	No	No	Q47VZ9_nD1	1-160	The "swivelling" beta/beta/alpha domains	The "swivelling" beta/beta/alpha domain	The "swivelling" beta/beta/alpha domain	0.568	165
LPXD_PSE14	Q48F69	Pseudomonas savastanoi pv. phaseolicola (strain 1448A / Race 6) (Pseudomonas syringae pv. phaseolicola (strain 1448A / Race 6))	3	3	Correct	95.77	0.64	No	No	Q48F69_nD1; Q48F69_nD2	1-95; 101-345	MurF and HprK N-domain-like; Single-stranded left-handed beta-helix	MurF and HprK N-domain-like; Trimeric LpxA-like enzymes	MurF and HprK N-domain-like; Trimeric LpxA-like enzymes	0.744	351
1A1D_PSE14	Q48KS9	Pseudomonas savastanoi pv. phaseolicola (strain 1448A / Race 6) (Pseudomonas syringae pv. phaseolicola (strain 1448A / Race 6))	3	2	Incorrect	97.84	0.64	No	No	Q48KS9_nD1; Q48KS9_nD2	1-170; 171-335	Rossmann-like; Rossmann-like	Tryptophan synthase beta subunit-like PLP-dependent enzymes; Tryptophan synthase beta subunit-like PLP-dependent enzymes	Tryptophan synthase beta subunit-like PLP-dependent enzymes; Tryptophan synthase beta subunit-like PLP-dependent enzymes	0.804	338
UBP16_MACFA	Q4R6X7	Macaca fascicularis (Crab-eating macaque)	4	1	Incorrect	67.34	0.64	No	No	Q4R6X7_nD2; Q4R6X7_nD1	191-393,631-825; 21-143	Cysteine proteinases-like; RING/U-box-like	Cysteine proteinases; RING/U-box-like	Cysteine proteinases; RING/U-box	0.981	826
ISPF_PSEU2	Q4ZWQ2	Pseudomonas syringae pv. syringae (strain B728a)	3	3	Correct	97.28	0.64	No	No	Q4ZWQ2_nD1	1-155	Bacillus chorismate mutase-like	2C-methyl-D-erythritol 2,4-cyclodiphosphate synthase IspF	2C-methyl-D-erythritol 2,4-cyclodiphosphate synthase IspF	0.864	157
OADC_PSEU2	Q4ZX15	Pseudomonas syringae pv. syringae (strain B728a)	4	4	Correct	96.57	0.65	No	No	Q4ZX15_nD1	6-289	TIM beta/alpha-barrel	TIM barrels	TIM barrels	0.75	289
1A1D_PSEFL	Q51813	Pseudomonas fluorescens	3	2	Incorrect	97.74	0.65	No	No	Q51813_nD2; Q51813_nD1	171-335; 1-170	Rossmann-like; Rossmann-like	Tryptophan synthase beta subunit-like PLP-dependent enzymes; Tryptophan synthase beta subunit-like PLP-dependent enzymes	Tryptophan synthase beta subunit-like PLP-dependent enzymes; Tryptophan synthase beta subunit-like PLP-dependent enzymes	0.822	338
PAN2-PAN3 deadenylation complex subunit PAN3 (PAB1P-dependent poly(A)-specific ribonuclease) (Poly(A)-nuclease deadenylation complex subunit 3) (PAN deadenylation complex subunit 3)	Q58A45	Homo sapiens (Human)	2	2	Correct	64.34	0.65	No	No	Q58A45_F1_nD2; Q58A45_F1_nD1	756-885; 416-755	Dimerization domain in caprin-1 and PAN3; Protein kinase/SAICAR synthase/ATP-grasp	Dimerization domain in caprin-1 and PAN3; Protein kinase/SAICAR synthase/ATP-grasp	Dimerization domain in caprin-1 and PAN3; Protein kinase	0.939	887
RUVA_ALIF1	Q5E6A0	Aliivibrio fischeri (strain ATCC 700601 / ES114) (Vibrio fischeri)	4	4	Correct	87.55	0.65	No	No	Q5E6A0_nD3; Q5E6A0_nD1; Q5E6A0_nD2	161-205; 1-65; 66-135	RuvA-C; OB-fold; HhH/H2TH	RuvA-C, UBA, CRAL/TRIO-N, HBS1; Nucleic acid-binding protein; SAM/DNA-glycosylase	UBA-like domain; Nucleic acid-binding protein; SAM domain-like	0.669	207
Acyl-[acyl-carrier-protein]--UDP-N-acetylglucosamine O-acyltransferase	Q5F5W3	Neisseria gonorrhoeae (strain ATCC 700825 / FA 1090)	3	3	Correct	97.72	0.66	No	No	Q5F5W3_F1_nD1	6-258	Single-stranded left-handed beta-helix	Trimeric LpxA-like enzymes	Trimeric LpxA-like enzymes	0.507	258
2,3,4,5-tetrahydropyridine-2,6-dicarboxylate N-succinyltransferase	Q5F695	Neisseria gonorrhoeae (strain ATCC 700825 / FA 1090)	3	3	Correct	95.99	0.66	No	No	Q5F695_F1_nD2; Q5F695_F1_nD1	76-273; 1-85	Single-stranded left-handed beta-helix; Tetrahydrodipicolinate-N-succinlytransferase, N-terminal 3-helical domain	Trimeric LpxA-like enzymes; Tetrahydrodipicolinate-N-succinlytransferase, N-terminal 3-helical domain	Trimeric LpxA-like enzymes; Tetrahydrodipicolinate-N-succinlytransferase, N-terminal 3-helical domain	0.73	273
SYN_STAAC	Q5HFW9	Staphylococcus aureus (strain COL)	2	2	Correct	95.68	0.66	No	No	Q5HFW9_nD2; Q5HFW9_nD1	101-430; 1-100	Class II aaRS and biotin synthetases; OB-fold	Class II aaRS and biotin synthetases; Nucleic acid-binding protein	Class II aaRS and biotin synthetases; Nucleic acid-binding protein	0.543	430
MSCL_STAEQ	Q5HPJ2	Staphylococcus epidermidis (strain ATCC 35984 / RP62A)	5	4	Incorrect	86.2	0.66	Yes	Yes	Q5HPJ2_nD1	16-90	Gated mechanosensitive channel	Gated mechanosensitive channel	Gated mechanosensitive channel	0.893	116
IMDH_CRYNJ	Q5KP44	Cryptococcus neoformans var. neoformans serotype D (strain JEC21 / ATCC MYA-565) (Filobasidiella neoformans)	4	5	Incorrect	91.41	0.66	No	No	Q5KP44_nD2; Q5KP44_nD1	6-130,241-544; 131-240	TIM beta/alpha-barrel; CBS-domain	TIM barrels; CBS-domain	TIM barrels; CBS-domain	0.972	544
HLDD_AROAE	Q5P2S1	Aromatoleum aromaticum (strain EbN1) (Azoarcus sp. (strain EbN1))	5	5	Correct	95.73	0.66	No	No	Q5P2S1_nD1	1-319	Rossmann-like	Rossmann-related	NAD(P)-binding Rossmann-fold domains	0.608	319
NDK_ANAMM	Q5P9P7	Anaplasma marginale (strain St. Maries)	4	2	Incorrect	95.11	0.66	No	No	Q5P9P7_nD1	1-140	Alpha-beta plaits	Nucleoside diphosphate kinases	Nucleoside diphosphate kinases	0.674	146
GLAH_SALPA	Q5PEY3	Salmonella paratyphi A (strain ATCC 9150 / SARB42)	4	4	Correct	93.48	0.66	No	No	Q5PEY3_nD1	11-320	jelly-roll	Double-stranded beta-helix	Double-stranded beta-helix	0.876	325
Trafficking protein particle complex subunit 3-like protein (TRAPPC3-like protein) (BET3-like protein)	Q5T215	Homo sapiens (Human)	2	2	Correct	86.53	0.66	No	No	Q5T215_F1_nD1	11-180	H-NOX domain	H-NOX domain	H-NOX domain	0.649	181
AROC_SHOC1	Q5WGS8	Alkalihalobacillus clausii (strain KSM-K16) (Bacillus clausii)	4	4	Correct	96.17	0.66	No	No	Q5WGS8_nD1	1-320,341-385	Chorismate synthase, AroC	Chorismate synthase, AroC	Chorismate synthase, AroC	0.594	390
Anoctamin-1 (Discovered on gastrointestinal stromal tumors protein 1) (Oral cancer overexpressed protein 2) (Transmembrane protein 16A) (Tumor-amplified and overexpressed sequence 2)	Q5XXA6	Homo sapiens (Human)	2	2	Correct	77.2	0.66	Yes	Yes	Q5XXA6_F1_nD2; Q5XXA6_F1_nD1	176-235,296-475,506-940; 51-70,121-175,236-295,446-455,706-720	TMEM16 lipid scramblase transmembrane domain; Alpha-beta plaits	TMEM16 lipid scramblase transmembrane domain; Alpha-beta plait domain in TMEM16 lipid scramblase	TMEM16 lipid scramblase transmembrane domain; Alpha-beta plait domain in TMEM16 lipid scramblase	0.896	986
DCD_LEGPH	Q5ZRC6	Legionella pneumophila subsp. pneumophila (strain Philadelphia 1 / ATCC 33152 / DSM 7513)	3	3	Correct	96.28	0.67	No	No	Q5ZRC6_nD1	1-185	beta-clip	dUTPase-like	dUTPase-like	0.783	188
AROC_LEGPH	Q5ZT62	Legionella pneumophila subsp. pneumophila (strain Philadelphia 1 / ATCC 33152 / DSM 7513)	4	4	Correct	94.8	0.67	No	No	Q5ZT62_nD1	1-350	Chorismate synthase, AroC	Chorismate synthase, AroC	Chorismate synthase, AroC	0.645	352
FOLD_LEGPH	Q5ZVZ1	Legionella pneumophila subsp. pneumophila (strain Philadelphia 1 / ATCC 33152 / DSM 7513)	2	2	Correct	96.31	0.67	No	No	Q5ZVZ1_nD2; Q5ZVZ1_nD1	121-280; 6-120	Rossmann-like; Flavodoxin-like	Rossmann-related; Class I glutamine amidotransferase-like	NAD(P)-binding Rossmann-fold domains; Aminoacid dehydrogenase-like, N-terminal domain	0.563	284
F16PA_BURMA	Q62LZ0	Burkholderia mallei (strain ATCC 23344)	4	4	Correct	94.52	0.67	No	No	Q62LZ0_nD1; Q62LZ0_nD2	6-195; 196-338	a+b domain in carbohydrate phosphatases; Rossmann-like domain in carbohydrate phosphatases	a+b domain in carbohydrate phosphatases; Rossmann-like domain in carbohydrate phosphatases	a+b domain in carbohydrate phosphatases; Rossmann-like domain in carbohydrate phosphatases	0.653	338
MSCL_BACCZ	Q633B8	Bacillus cereus (strain ZK / E33L)	5	4	Incorrect	84.46	0.67	Yes	Yes	Q633B8_nD1	16-130	Gated mechanosensitive channel	Gated mechanosensitive channel	Gated mechanosensitive channel	0.552	132
1A1D_BURPS	Q63KN7	Burkholderia pseudomallei (strain K96243)	3	2	Incorrect	97.54	0.68	No	No	Q63KN7_nD2; Q63KN7_nD1	171-335; 1-170	Rossmann-like; Rossmann-like	Tryptophan synthase beta subunit-like PLP-dependent enzymes; Tryptophan synthase beta subunit-like PLP-dependent enzymes	Tryptophan synthase beta subunit-like PLP-dependent enzymes; Tryptophan synthase beta subunit-like PLP-dependent enzymes	0.899	338
RPOA_BACLD	Q65P79	Bacillus licheniformis (strain ATCC 14580 / DSM 13 / JCM 2505 / CCUG 7422 / NBRC 12200 / NCIMB 9375 / NCTC 10341 / NRRL NRS-1264 / Gibson 46)	2	2	Correct	88.92	0.68	No	No	Q65P79_nD2; Q65P79_nD3; Q65P79_nD1	1-50,171-235; 246-310; 51-170	DCoH-like; HhH/H2TH; Ribosomal protein TL5/L25 C-terminal domain-like	RBP11-like subunits of RNA polymerase; SAM/DNA-glycosylase; Insert subdomain of RNA polymerase alpha subunit	RBP11-like subunits of RNA polymerase; SAM domain-like; Insert subdomain of RNA polymerase alpha subunit	0.974	314
METXA_MANSM	Q65U29	Mannheimia succiniciproducens (strain MBEL55E)	2	2	Correct	97.3	0.68	No	No	Q65U29_nD1	1-359	alpha/beta-Hydrolases	alpha/beta-Hydrolases	alpha/beta-Hydrolases	0.776	359
LAMB1_YERPS	Q664X6	Yersinia pseudotuberculosis serotype I (strain IP32953)	3	3	Correct	95.02	0.68	No	No	Q664X6_nD1	16-423	Outer membrane meander beta-barrels	Porins	Maltoporin-like	0.711	423
LPXD_YERPS	Q667J9	Yersinia pseudotuberculosis serotype I (strain IP32953)	3	3	Correct	97.2	0.68	No	No	Q667J9_nD2; Q667J9_nD1	96-335; 1-95	Single-stranded left-handed beta-helix; MurF and HprK N-domain-like	Trimeric LpxA-like enzymes; MurF and HprK N-domain-like	Trimeric LpxA-like enzymes; MurF and HprK N-domain-like	0.823	340
HLDD_YERPS	Q66GC7	Yersinia pseudotuberculosis serotype I (strain IP32953)	5	5	Correct	97.35	0.68	No	No	Q66GC7_nD1	1-310	Rossmann-like	Rossmann-related	NAD(P)-binding Rossmann-fold domains	0.831	310
ISPF_PECAS	Q6D1B4	Pectobacterium atrosepticum (strain SCRI 1043 / ATCC BAA-672) (Erwinia carotovora subsp. atroseptica)	3	3	Correct	95.1	0.68	No	No	Q6D1B4_nD1	1-155	Bacillus chorismate mutase-like	2C-methyl-D-erythritol 2,4-cyclodiphosphate synthase IspF	2C-methyl-D-erythritol 2,4-cyclodiphosphate synthase IspF	0.888	165
PYRF_PECAS	Q6D5T3	Pectobacterium atrosepticum (strain SCRI 1043 / ATCC BAA-672) (Erwinia carotovora subsp. atroseptica)	2	2	Correct	91.78	0.68	No	No	Q6D5T3_nD1	11-245	TIM beta/alpha-barrel	TIM barrels	TIM barrels	0.793	247
ISPF_ACIAD	Q6FAU4	Acinetobacter baylyi (strain ATCC 33305 / BD413 / ADP1)	3	3	Correct	96.03	0.69	No	No	Q6FAU4_nD1	1-163	Bacillus chorismate mutase-like	2C-methyl-D-erythritol 2,4-cyclodiphosphate synthase IspF	2C-methyl-D-erythritol 2,4-cyclodiphosphate synthase IspF	0.61	163
Speckle-type POZ protein-like (HIB homolog 2) (Roadkill homolog 2)	Q6IQ16	Homo sapiens (Human)	2	2	Correct	86.49	0.69	No	No	Q6IQ16_F1_nD1; Q6IQ16_F1_nD2; Q6IQ16_F1_nD3	26-170; 176-295; 296-385	Immunoglobulin-like beta-sandwich; POZ domain; Repetitive alpha hairpins	TRAF domain-like; POZ domain; BACK domain	TRAF domain-like; POZ domain; BACK domain	0.806	392
NDK1_PARUW	Q6MEA9	Protochlamydia amoebophila (strain UWE25)	4	2	Incorrect	96.81	0.69	No	No	Q6MEA9_nD1	6-140	Alpha-beta plaits	Nucleoside diphosphate kinases	Nucleoside diphosphate kinases	0.659	141
Zinc transporter ZIP4 (Solute carrier family 39 member 4) (Zrt- and Irt-like protein 4) (ZIP-4)	Q6P5W5	Homo sapiens (Human)	2	2	Correct	75.05	0.69	Yes	Yes	Q6P5W5_F1_nD1; Q6P5W5_F1_nD2; Q6P5W5_F1_nD3	36-200; 201-235,261-310; 326-420,496-640	Zinc transporter ZIP4 N-terminal domain; EF-hand; ZIP zinc transporter	Zinc transporter ZIP4 N-terminal domain; EF-hand-related; ZIP zinc transporter	Zinc transporter ZIP4 N-terminal domain; EF-hand; ZIP zinc transporter	0.68	647
Monofunctional C1-tetrahydrofolate synthase, mitochondrial (EC 6.3.4.3) (Formyltetrahydrofolate synthetase)	Q6UB35	Homo sapiens (Human)	2	2	Correct	87.45	0.69	No	No	Q6UB35_F1_nD2; Q6UB35_F1_nD1; Q6UB35_F1_nD3; Q6UB35_F1_nD4	181-340; 71-180; 511-565; 351-510,566-978	Rossmann-like; Flavodoxin-like; Insertion region of FTHFS domain; P-loop domains-like	Rossmann-related; Class I glutamine amidotransferase-like; Insertion region of FTHFS domain; P-loop domains-related	NAD(P)-binding Rossmann-fold domains; Aminoacid dehydrogenase-like, N-terminal domain; Insertion region of FTHFS domain; P-loop containing nucleoside triphosphate hydrolases	0.482	978
Lysozyme-like protein 1 (EC 3.2.1.17)	Q6UWQ5	Homo sapiens (Human)	1	1	Correct	92.44	0.69	No	No	Q6UWQ5_F1_nD1	21-145	Lysozyme-like	Lysozyme-like	Lysozyme-like	0.511	148
Putative cytosolic acyl coenzyme A thioester hydrolase-like (EC 3.1.2.2) (Acyl-CoA thioesterase 7-like)	Q6ZUV0	Homo sapiens (Human)	2	3	Incorrect	91.25	0.7	No	No	Q6ZUV0_F1_nD2; Q6ZUV0_F1_nD1	126-245; 1-125	Thioesterase/thiol ester dehydrase-isomerase-like; Thioesterase/thiol ester dehydrase-isomerase-like	Thioesterase/thiol ester dehydrase-isomerase; Thioesterase/thiol ester dehydrase-isomerase	Thioesterase/thiol ester dehydrase-isomerase; Thioesterase/thiol ester dehydrase-isomerase	0.868	252
THIG_THET2	Q72KN9	Thermus thermophilus (strain ATCC BAA-163 / DSM 7039 / HB27)	4	4	Correct	92.89	0.7	No	No	Q72KN9_nD1	1-255	TIM beta/alpha-barrel	TIM barrels	TIM barrels	0.992	268
GSA2_BACC1	Q72ZW5	Bacillus cereus (strain ATCC 10987 / NRS 248)	2	2	Correct	97.23	0.7	No	No	Q72ZW5_nD2; Q72ZW5_nD1	336-429; 1-335	C-terminal domain in some PLP-dependent transferases; PLP-dependent transferases	C-terminal domain in some PLP-dependent transferases; PLP-dependent transferases	C-terminal domain in some PLP-dependent transferases; PLP-dependent transferases	0.988	429
XYLA_BACC1	Q739D2	Bacillus cereus (strain ATCC 10987 / NRS 248)	4	4	Correct	97.24	0.7	No	No	Q739D2_nD1	16-440	TIM beta/alpha-barrel	TIM barrels	TIM barrels	0.772	445
ISPF_BACC1	Q73FC0	Bacillus cereus (strain ATCC 10987 / NRS 248)	3	3	Correct	96.96	0.7	No	No	Q73FC0_nD1	1-158	Bacillus chorismate mutase-like	2C-methyl-D-erythritol 2,4-cyclodiphosphate synthase IspF	2C-methyl-D-erythritol 2,4-cyclodiphosphate synthase IspF	0.764	158
LPXD_VIBVY	Q7MIH0	Vibrio vulnificus (strain YJ016)	3	3	Correct	96.88	0.71	No	No	Q7MIH0_nD1; Q7MIH0_nD2	1-90; 96-340	MurF and HprK N-domain-like; Single-stranded left-handed beta-helix	MurF and HprK N-domain-like; Trimeric LpxA-like enzymes	MurF and HprK N-domain-like; Trimeric LpxA-like enzymes	0.628	343
AQPZ_PHOLL	Q7N5C1	Photorhabdus laumondii subsp. laumondii (strain DSM 15139 / CIP 105565 / TT01) (Photorhabdus luminescens subsp. laumondii)	4	4	Correct	97.77	0.71	Yes	Yes	Q7N5C1_nD1	1-225	Aquaporin-like	Aquaporin-like	Aquaporin-like	0.761	231
TNAA_PHOLL	Q7N8C9	Photorhabdus laumondii subsp. laumondii (strain DSM 15139 / CIP 105565 / TT01) (Photorhabdus luminescens subsp. laumondii)	4	4	Correct	97.14	0.71	No	No	Q7N8C9_nD1; Q7N8C9_nD2	11-330; 331-465	PLP-dependent transferases; C-terminal domain in some PLP-dependent transferases	PLP-dependent transferases; C-terminal domain in some PLP-dependent transferases	PLP-dependent transferases; C-terminal domain in some PLP-dependent transferases	0.709	466
GLMU_BLOFL	Q7VQV4	Blochmannia floridanus	3	3	Correct	94.07	0.71	No	No	Q7VQV4_nD2; Q7VQV4_nD1	261-465; 1-260	Single-stranded left-handed beta-helix; Nucleotide-diphospho-sugar transferases	Trimeric LpxA-like enzymes; Nucleotide-diphospho-sugar transferases	Trimeric LpxA-like enzymes; Nucleotide-diphospho-sugar transferases	0.5	465
HLDD_BORPA	Q7W609	Bordetella parapertussis (strain 12822 / ATCC BAA-587 / NCTC 13253)	5	5	Correct	97.2	0.71	No	No	Q7W609_nD1	1-325	Rossmann-like	Rossmann-related	NAD(P)-binding Rossmann-fold domains	0.631	329
Lysozyme-like protein 2 (Lysozyme-2) (EC 3.2.1.17)	Q7Z4W2	Homo sapiens (Human)	1	1	Correct	92.77	0.71	No	No	Q7Z4W2_F1_nD1	21-145	Lysozyme-like	Lysozyme-like	Lysozyme-like	0.511	148
DAPD_NITEU	Q82S90	Nitrosomonas europaea (strain ATCC 19718 / CIP 103999 / KCTC 2705 / NBRC 14298)	3	3	Correct	96.22	0.72	No	No	Q82S90_nD1; Q82S90_nD2	1-85; 86-273	Tetrahydrodipicolinate-N-succinlytransferase, N-terminal 3-helical domain; Single-stranded left-handed beta-helix	Tetrahydrodipicolinate-N-succinlytransferase, N-terminal 3-helical domain; Trimeric LpxA-like enzymes	Tetrahydrodipicolinate-N-succinlytransferase, N-terminal 3-helical domain; Trimeric LpxA-like enzymes	0.772	273
ISPT2_TROW8	Q83HN8	Tropheryma whipplei (strain TW08/27) (Whipple's bacillus)	2	2	Correct	95.82	0.72	No	No	Q83HN8_nD1	1-249	Undecaprenyl diphosphate synthase	Undecaprenyl diphosphate synthase	Undecaprenyl diphosphate synthase	0.591	249
	Q83PP2	Shigella flexneri	5	5	Correct	98.18	0.72	No	No						0.996	310
ERO1-like protein beta (ERO1-L-beta) (EC 1.8.4.-) (Endoplasmic reticulum oxidoreductase beta) (Endoplasmic reticulum oxidoreductin-1-like protein B) (Oxidoreductin-1-L-beta)	Q86YB8	Homo sapiens (Human)	2	1	Incorrect	76.4	0.72	No	No	Q86YB8_F1_nD1	41-95,131-210,236-465	ERO1-like	ERO1-like	ERO1-like	0.641	467
Junctional adhesion molecule-like (Adhesion molecule interacting with CXADR antigen 1) (Dendritic cell-specific protein CREA7-1)	Q86YT9	Homo sapiens (Human)	2	1	Incorrect	73.6	0.72	Yes	No	Q86YT9_F1_nD1; Q86YT9_F1_nD2	21-140; 141-265	Immunoglobulin-like beta-sandwich; Immunoglobulin-like beta-sandwich	Immunoglobulin-related; Immunoglobulin-related	Immunoglobulin/Fibronectin type III/E set domains/PapD-like; Immunoglobulin/Fibronectin type III/E set domains/PapD-like	0.57	394
Pyrrolidone-carboxylate peptidase (EC 3.4.19.3) (5-oxoprolyl-peptidase) (Pyroglutamyl-peptidase I) (PGP-I) (Pyrase)	Q87IL9	Vibrio parahaemolyticus serotype O3:K6 (strain RIMD 2210633)	4	4	Correct	97.44	0.72	No	No	Q87IL9_nD1	1-205	Phosphorylase/hydrolase-like	Pyrrolidone carboxyl peptidase (pyroglutamate aminopeptidase)	Pyrrolidone carboxyl peptidase (pyroglutamate aminopeptidase)	0.518	212
dITP/XTP pyrophosphatase (EC 3.6.1.66) (Non-canonical purine NTP pyrophosphatase) (Non-standard purine NTP pyrophosphatase) (Nucleoside-triphosphate diphosphatase) (Nucleoside-triphosphate pyrophosphatase) (NTPase)	Q87LJ1	Vibrio parahaemolyticus serotype O3:K6 (strain RIMD 2210633)	2	2	Correct	93.8	0.72	No	No	Q87LJ1_nD1	1-195	ITPase-like	ITPase-like	ITPase-like	0.643	200
Acyl-[acyl-carrier-protein]--UDP-N-acetylglucosamine O-acyltransferase (UDP-N-acetylglucosamine acyltransferase) (EC 2.3.1.129)	Q87ME9	Vibrio parahaemolyticus serotype O3:K6 (strain RIMD 2210633)	3	3	Correct	97.97	0.72	No	No	Q87ME9_nD1	6-260	Single-stranded left-handed beta-helix	Trimeric LpxA-like enzymes	Trimeric LpxA-like enzymes	0.595	262
	Q88VL0	Lactiplantibacillus plantarum (strain ATCC BAA-793 / NCIMB 8826 / WCFS1) (Lactobacillus plantarum)	4	4	Correct	95.99	0.73	No	No						0.51	389
LPXA_WIGBR	Q8D2H3	Wigglesworthia glossinidia brevipalpis	3	3	Correct	97.96	0.73	No	No	Q8D2H3_nD1	6-260	Single-stranded left-handed beta-helix	Trimeric LpxA-like enzymes	Trimeric LpxA-like enzymes	0.614	262
NORV_VIBVU	Q8D4F8	Vibrio vulnificus (strain CMCP6)	4	4	Correct	92.86	0.73	No	No	Q8D4F8_nD1; Q8D4F8_nD3; Q8D4F8_nD2	1-250; 441-490; 251-400	Metallo-hydrolase/oxidoreductase; Rubredoxin-like; Flavodoxin-like	Metallo-hydrolase/oxidoreductase; Rubredoxin-related; Flavoproteins/Phosphotyrosine protein phosphatases-like	Metallo-hydrolase/oxidoreductase; Rubredoxin-related; Flavoproteins	0.718	494
SSB_STRMU	Q8DSD8	Streptococcus mutans serotype c (strain ATCC 700610 / UA159)	4	4	Correct	84.05	0.73	No	No	Q8DSD8_nD1	1-105	OB-fold	Nucleic acid-binding protein	Nucleic acid-binding protein	0.716	164
GLMU_STRA3	Q8E409	Streptococcus agalactiae serotype III (strain NEM316)	3	3	Correct	96.39	0.73	No	No	Q8E409_nD1; Q8E409_nD2	1-250; 251-440	Nucleotide-diphospho-sugar transferases; Single-stranded left-handed beta-helix	Nucleotide-diphospho-sugar transferases; Trimeric LpxA-like enzymes	Nucleotide-diphospho-sugar transferases; Trimeric LpxA-like enzymes	0.76	459
DAPD_SHEON	Q8EGH9	Shewanella oneidensis (strain MR-1)	3	3	Correct	96.09	0.74	No	No	Q8EGH9_nD2	86-274	Single-stranded left-handed beta-helix	Trimeric LpxA-like enzymes	Trimeric LpxA-like enzymes	0.802	274
FUMC_ECOL6	Q8FHA7	Escherichia coli O6:H1 (strain CFT073 / ATCC 700928 / UPEC)	4	4	Correct	97.06	0.74	No	No	Q8FHA7_nD2; Q8FHA7_nD3; Q8FHA7_nD1	136-405; 406-460; 6-135	L-aspartase middle domain-like; L-aspartase C-terminal domain-like; L-aspartase N-terminal domain-like	L-aspartase middle domain-like; L-aspartase C-terminal domain-like; L-aspartase N-terminal domain-like	L-aspartase middle domain-like; L-aspartase C-terminal domain-like; L-aspartase N-terminal domain-like	0.995	467
PANC_ECOL6	Q8FL31	Escherichia coli O6:H1 (strain CFT073 / ATCC 700928 / UPEC)	2	2	Correct	96.98	0.74	No	No	Q8FL31_nD1; Q8FL31_nD2	1-180; 181-283	HUP domain-like; Creatinase/aminopeptidase-like	HUP domains; Creatinase/aminopeptidase	HUP domains; Creatinase/aminopeptidase	0.992	283
E3 ubiquitin-protein ligase TRIM22 (EC 2.3.2.27) (50 kDa-stimulated trans-acting factor) (RING finger protein 94) (RING-type E3 ubiquitin transferase TRIM22) (Staf-50) (Tripartite motif-containing protein 22)	Q8IYM9	Homo sapiens (Human)	3	2	Incorrect	85.38	0.74	No	No	Q8IYM9_F1_nD2; Q8IYM9_F1_nD4; Q8IYM9_F1_nD3; Q8IYM9_F1_nD1	96-145; 296-495; 146-280; 6-85	B-box zinc-binding domain-like; jelly-roll; Myosin VI lever arm; RING/U-box-like	B-box zinc-binding domain; Concanavalin A-like; Myosin VI lever arm; RING/U-box-like	B-box zinc-binding domain; Concanavalin A-like lectins/glucanases; Myosin VI lever arm; RING/U-box	0.476	498
	Q8J025	Homo sapiens (Human)	2	2	Correct	82.1	0.74	Yes	No						0.945	514
Ammonium transporter Rh type C-like 2	Q8JI14	Danio rerio (Zebrafish)	3	3	Correct	90.75	0.74	Yes	Yes	Q8JI14_F1_nD1	16-465	Ammonium transporter-related	Ammonium transporter-related	Ammonium transporter	0.668	488
Adenylosuccinate synthetase isozyme 1 (AMPSase 1) (AdSS 1) (EC 6.3.4.4) (Adenylosuccinate synthetase, basic isozyme) (Adenylosuccinate synthetase, muscle isozyme) (M-type adenylosuccinate synthetase) (Adenylosuccinate synthetase-like 1) (AdSSL1) (IMP--aspartate ligase 1)	Q8N142	Homo sapiens (Human)	2	2	Correct	93.1	0.74	No	No	Q8N142_F1_nD1	21-455	P-loop domains-like	P-loop domains-related	P-loop containing nucleoside triphosphate hydrolases	0.967	457
Transcription factor Spi-C	Q8N5J4	Homo sapiens (Human)	1	1	Correct	67.85	0.74	No	No	Q8N5J4_F1_nD1	106-205	HTH	HTH	winged helix domain	0.637	248
Xyloside xylosyltransferase 1 (EC 2.4.2.62) (UDP-xylose:alpha-xyloside alpha-1, 3-xylosyltransferase)	Q8NBI6	Homo sapiens (Human)	2	1	Incorrect	85.52	0.74	Yes	No	Q8NBI6_F1_nD1	96-390	Nucleotide-diphospho-sugar transferases	Nucleotide-diphospho-sugar transferases	Nucleotide-diphospho-sugar transferases	0.931	393
BTB/POZ domain-containing protein KCTD6 (KCASH3 protein) (Potassium channel tetramerization domain-containing protein 6)	Q8NC69	Homo sapiens (Human)	5	5	Correct	87.43	0.74	No	No	Q8NC69_F1_nD2; Q8NC69_F1_nD1	116-235; 11-115	Glucose permease domain IIB-like; POZ domain	H1 domain of KCTD12; POZ domain	H1 domain of KCTD12; POZ domain	0.526	237
N-acylneuraminate cytidylyltransferase (EC 2.7.7.43) (CMP-N-acetylneuraminic acid synthase) (CMP-NeuNAc synthase)	Q8NFW8	Homo sapiens (Human)	4	2	Incorrect	88.1	0.75	No	No	Q8NFW8_F1_nD2; Q8NFW8_F1_nD1	271-434; 41-270	HAD domain-like; Nucleotide-diphospho-sugar transferases	HAD domain-related; Nucleotide-diphospho-sugar transferases	HAD-like; Nucleotide-diphospho-sugar transferases	0.969	434
ARGD_XANAC	Q8PH31	Xanthomonas axonopodis pv. citri (strain 306)	2	2	Correct	97.02	0.75	No	No	Q8PH31_nD1; Q8PH31_nD2	1-325; 326-405	PLP-dependent transferases; C-terminal domain in some PLP-dependent transferases	PLP-dependent transferases; C-terminal domain in some PLP-dependent transferases	PLP-dependent transferases; C-terminal domain in some PLP-dependent transferases	0.802	408
ISPF_FUSNN	Q8R6E7	Fusobacterium nucleatum subsp. nucleatum (strain ATCC 25586 / DSM 15643 / BCRC 10681 / CIP 101130 / JCM 8532 / KCTC 2640 / LMG 13131 / VPI 4355)	3	3	Correct	96.14	0.75	No	No	Q8R6E7_nD1	1-155	Bacillus chorismate mutase-like	2C-methyl-D-erythritol 2,4-cyclodiphosphate synthase IspF	2C-methyl-D-erythritol 2,4-cyclodiphosphate synthase IspF	0.541	160
Grainyhead-like protein 3 homolog (Sister of mammalian grainyhead) (Transcription factor CP2-like 4)	Q8TE85	Homo sapiens (Human)	2	2	Correct	61.27	0.75	No	No	Q8TE85_F1_nD3; Q8TE85_F1_nD2	511-570,616-625; 226-460	beta-Grasp; Immunoglobulin-like beta-sandwich	Ubiquitin-related; Immunoglobulin-related	Ubiquitin-like; Common fold of diphtheria toxin/transcription factors/cytochrome f	0.59	626
Radical S-adenosyl methionine domain-containing protein 2 (EC 4.2.-.-) (Cytomegalovirus-induced gene 5 protein) (Viperin) (Virus inhibitory protein, endoplasmic reticulum-associated, interferon-inducible)	Q8WXG1	Homo sapiens (Human)	2	1	Incorrect	87.32	0.75	No	No	Q8WXG1_F1_nD1	21-355	TIM beta/alpha-barrel	TIM barrels	TIM barrels	0.88	361
LAMB_SALTI	Q8Z1T9	Salmonella typhi	3	3	Correct	95.78	0.75	Yes	Yes	Q8Z1T9_nD1	16-280,296-450	Outer membrane meander beta-barrels	Porins	Maltoporin-like	0.992	452
Triosephosphate isomerase	Q8ZKP7	Salmonella typhimurium (strain LT2 / SGSC1412 / ATCC 700720)	2	2	Correct	97.38	0.75	No	No	Q8ZKP7_F1_nD1	1-255	TIM beta/alpha-barrel	TIM barrels	TIM barrels	0.96	255
L-carnitine/gamma-butyrobetaine antiporter	Q8ZRX1	Salmonella typhimurium (strain LT2 / SGSC1412 / ATCC 700720)	3	3	Correct	94.59	0.75	Yes	Yes	Q8ZRX1_F1_nD1	11-505	Sodium:neurotransmitter symporter family (SNF)-like	Sodium:neurotransmitter symporter family (SNF)-like	Sodium:neurotransmitter symporter family (SNF)-like	0.964	505
Complement factor H-related protein 4 (FHR-4)	Q92496	Homo sapiens (Human)	2	1	Incorrect	87.75	0.75	No	No	Q92496_F1_nD5; Q92496_F1_nD1; Q92496_F1_nD8; Q92496_F1_nD7; Q92496_F1_nD6; Q92496_F1_nD3; Q92496_F1_nD4; Q92496_F1_nD2; Q92496_F1_nD9	271-335; 21-85; 456-515; 396-455; 336-395; 146-205; 211-265; 86-145; 516-578	EGF-like; EGF-like; EGF-like; EGF-like; EGF-like; EGF-like; EGF-like; EGF-like; EGF-like	EGF-related; EGF-related; EGF-related; EGF-related; EGF-related; EGF-related; EGF-related; EGF-related; EGF-related	Complement control module/SCR domain; Complement control module/SCR domain; Complement control module/SCR domain; Complement control module/SCR domain; Complement control module/SCR domain; Complement control module/SCR domain; Complement control module/SCR domain; Complement control module/SCR domain; Complement control module/SCR domain	0.288	578
Sodium/hydrogen exchanger 6 (Na(+)/H(+) exchanger 6) (NHE-6) (Solute carrier family 9 member 6)	Q92581	Homo sapiens (Human)	2	2	Correct	70.61	0.76	Yes	Yes	Q92581_F1_nD1	51-119,141-505	Cation-proton antiporter	Cation-proton antiporter (CPA)	Cation-proton antiporter (CPA)	0.677	701
Sodium/iodide cotransporter (Na(+)/I(-) cotransporter) (Sodium-iodide symporter) (Na(+)/I(-) symporter) (Solute carrier family 5 member 5)	Q92911	Homo sapiens (Human)	2	3	Incorrect	81.54	0.76	Yes	Yes	Q92911_F1_nD1	16-475,516-575	Sodium:neurotransmitter symporter family (SNF)-like	Sodium:neurotransmitter symporter family (SNF)-like	Sodium:neurotransmitter symporter family (SNF)-like	0.827	643
Antizyme inhibitor 2 (AzI2) (Arginine decarboxylase) (ADC) (ARGDC) (Ornithine decarboxylase-like protein) (ODC-like protein) (ornithine decarboxylase paralog) (ODC-p)	Q96A70	Homo sapiens (Human)	1	2	Incorrect	83.94	0.76	No	No	Q96A70_F1_nD1; Q96A70_F1_nD2	41-285; 6-40,286-430	TIM beta/alpha-barrel; cradle loop barrel	TIM barrels; RIFT-related	TIM barrels; Alanine racemase-C	0.525	460
Atypical kinase COQ8B, mitochondrial (EC 2.7.-.-) (AarF domain-containing protein kinase 4) (Coenzyme Q protein 8B)	Q96D53	Homo sapiens (Human)	2	1	Incorrect	77	0.76	Yes	No	Q96D53_F1_nD2	136-530	Protein kinase/SAICAR synthase/ATP-grasp	Protein kinase/SAICAR synthase/ATP-grasp	Protein kinase	0.615	544
Proton-coupled folate transporter (G21) (Heme carrier protein 1) (PCFT/HCP1) (Solute carrier family 46 member 1)	Q96NT5	Homo sapiens (Human)	1	1	Correct	82.94	0.76	Yes	Yes	Q96NT5_F1_nD1; Q96NT5_F1_nD2	21-245; 246-455	Major facilitator superfamily (MFS) general substrate transporter; Major facilitator superfamily (MFS) general substrate transporter	Major facilitator superfamily (MFS) general substrate transporter; Major facilitator superfamily (MFS) general substrate transporter	Major facilitator superfamily (MFS) general substrate transporter; Major facilitator superfamily (MFS) general substrate transporter	0.583	459
	Q98AM7	Mesorhizobium japonicum (strain LMG 29417 / CECT 9101 / MAFF 303099) (Mesorhizobium loti (strain MAFF 303099))	3	2	Incorrect	97.45	0.76	No	No						0.699	337
1A1D_RHIRD	Q9AHF0	Rhizobium radiobacter (Agrobacterium tumefaciens)	3	2	Incorrect	97.67	0.76	No	No	Q9AHF0_nD2; Q9AHF0_nD1	171-335; 1-170	Rossmann-like; Rossmann-like	Tryptophan synthase beta subunit-like PLP-dependent enzymes; Tryptophan synthase beta subunit-like PLP-dependent enzymes	Tryptophan synthase beta subunit-like PLP-dependent enzymes; Tryptophan synthase beta subunit-like PLP-dependent enzymes	0.669	337
Zinc transporter 2 (ZnT-2) (Solute carrier family 30 member 2)	Q9BRI3	Homo sapiens (Human)	2	2	Correct	77.86	0.77	Yes	Yes	Q9BRI3_F1_nD2; Q9BRI3_F1_nD1	231-320; 56-230	Alpha-lytic protease prodomain-like; Cation efflux protein transmembrane domain-like	Cation efflux protein cytoplasmic domain-like; Cation efflux protein transmembrane domain-like	Cation efflux protein cytoplasmic domain-like; Cation efflux protein transmembrane domain-like	0.536	372
Threonine--tRNA ligase, mitochondrial (EC 6.1.1.3) (Threonyl-tRNA synthetase) (ThrRS) (Threonyl-tRNA synthetase-like 1)	Q9BW92	Homo sapiens (Human)	2	2	Correct	91.19	0.77	No	No	Q9BW92_F1_nD1; Q9BW92_F1_nD4; Q9BW92_F1_nD3; Q9BW92_F1_nD2	61-120; 616-715; 291-380,401-615; 31-55,121-290	beta-Grasp; Anticodon-binding domain of Class II aaRS; Class II aaRS and biotin synthetases; LuxS, MPP, ThrRS/AlaRS common domain	Ubiquitin-related; Anticodon-binding domain of Class II aaRS; Class II aaRS and biotin synthetases; LuxS, MPP, ThrRS/AlaRS common domain	Ubiquitin-like; Anticodon-binding domain of Class II aaRS; Class II aaRS and biotin synthetases; ThrRS/AlaRS editing domain	0.602	718
C-type lectin domain family 7 member A (Beta-glucan receptor) (C-type lectin superfamily member 12) (Dendritic cell-associated C-type lectin 1) (DC-associated C-type lectin 1) (Dectin-1) (CD antigen CD369)	Q9BXN2	Homo sapiens (Human)	2	1	Incorrect	77.9	0.77	Yes	No	Q9BXN2_F1_nD1	121-245	C-type lectin-like	C-type lectin-like	C-type lectin-like	0.603	247
Tripartite motif-containing protein 6 (EC 2.3.2.27) (RING finger protein 89) (RING-type E3 ubiquitin transferase TRIM6)	Q9C030	Homo sapiens (Human)	3	2	Incorrect	86.68	0.77	No	No	Q9C030_F1_nD1; Q9C030_F1_nD3; Q9C030_F1_nD2	6-85; 281-485; 96-265	RING/U-box-like; jelly-roll; B-box zinc-binding domain-like	RING/U-box-like; Concanavalin A-like; B-box zinc-binding domain	RING/U-box; Concanavalin A-like lectins/glucanases; B-box zinc-binding domain	0.537	488
6,7-dimethyl-8-ribityllumazine synthase	Q9CCP3	Mycobacterium leprae (strain TN)	5	5	Correct	96.05	0.77	No	No	Q9CCP3_F1_nD1	11-160	Flavodoxin-like	Class I glutamine amidotransferase-like	Lumazine synthase	1	160
HLDD_PASMU	Q9CL97	Pasteurella multocida (strain Pm70)	5	5	Correct	97.07	0.77	No	No	Q9CL97_nD1	1-310	Rossmann-like	Rossmann-related	NAD(P)-binding Rossmann-fold domains	0.751	310
DAPD_PASMU	Q9CMZ2	Pasteurella multocida (strain Pm70)	3	3	Correct	96.02	0.77	No	No	Q9CMZ2_nD1; Q9CMZ2_nD2	1-85; 76-270	Tetrahydrodipicolinate-N-succinlytransferase, N-terminal 3-helical domain; Single-stranded left-handed beta-helix	Tetrahydrodipicolinate-N-succinlytransferase, N-terminal 3-helical domain; Trimeric LpxA-like enzymes	Tetrahydrodipicolinate-N-succinlytransferase, N-terminal 3-helical domain; Trimeric LpxA-like enzymes	0.845	274
Dipeptidase 2 (EC 3.4.13.19)	Q9H4A9	Homo sapiens (Human)	2	2	Correct	82.94	0.77	No	No	Q9H4A9_F1_nD1	71-440	TIM beta/alpha-barrel	TIM barrels	TIM barrels	0.696	486
UDP-glucuronosyltransferase 1A7 (UGT1A7) (EC 2.4.1.17) (UDP-glucuronosyltransferase 1-7) (UDPGT 1-7) (UGT1*7) (UGT1-07) (UGT1.7) (UDP-glucuronosyltransferase 1-G) (UGT-1G) (UGT1G)	Q9HAW7	Homo sapiens (Human)	2	2	Correct	91.76	0.77	Yes	No	Q9HAW7_F1_nD1; Q9HAW7_F1_nD2	26-275,466-475; 16-25,281-465	UDP-Glycosyltransferase/glycogen phosphorylase; UDP-Glycosyltransferase/glycogen phosphorylase	UDP-Glycosyltransferase/glycogen phosphorylase; UDP-Glycosyltransferase/glycogen phosphorylase	UDP-Glycosyltransferase/glycogen phosphorylase; UDP-Glycosyltransferase/glycogen phosphorylase	0.561	530
UDP-glucuronosyltransferase 1A10 (UGT1A10) (EC 2.4.1.17) (UDP-glucuronosyltransferase 1-10) (UDPGT 1-10) (UGT1*10) (UGT1-10) (UGT1.10) (UDP-glucuronosyltransferase 1-J) (UGT-1J) (UGT1J)	Q9HAW8	Homo sapiens (Human)	2	2	Correct	92.11	0.78	Yes	No	Q9HAW8_F1_nD2; Q9HAW8_F1_nD1	281-445; 26-275,466-475	UDP-Glycosyltransferase/glycogen phosphorylase; UDP-Glycosyltransferase/glycogen phosphorylase	UDP-Glycosyltransferase/glycogen phosphorylase; UDP-Glycosyltransferase/glycogen phosphorylase	UDP-Glycosyltransferase/glycogen phosphorylase; UDP-Glycosyltransferase/glycogen phosphorylase	0.567	530
UDP-glucuronosyltransferase 1A8 (UGT1A8) (EC 2.4.1.17) (UDP-glucuronosyltransferase 1-8) (UDPGT 1-8) (UGT1*8) (UGT1-08) (UGT1.8) (UDP-glucuronosyltransferase 1-H) (UGT-1H) (UGT1H)	Q9HAW9	Homo sapiens (Human)	2	2	Correct	91.56	0.78	Yes	No	Q9HAW9_F1_nD2; Q9HAW9_F1_nD1	281-445; 26-275,466-475	UDP-Glycosyltransferase/glycogen phosphorylase; UDP-Glycosyltransferase/glycogen phosphorylase	UDP-Glycosyltransferase/glycogen phosphorylase; UDP-Glycosyltransferase/glycogen phosphorylase	UDP-Glycosyltransferase/glycogen phosphorylase; UDP-Glycosyltransferase/glycogen phosphorylase	0.567	530
LPXA_NEIMA	Q9JX26	Neisseria meningitidis serogroup A / serotype 4A (strain DSM 15465 / Z2491)	3	3	Correct	97.67	0.78	No	No	Q9JX26_nD1	6-258	Single-stranded left-handed beta-helix	Trimeric LpxA-like enzymes	Trimeric LpxA-like enzymes	0.507	258
DAPD_NEIMB	Q9K152	Neisseria meningitidis serogroup B (strain MC58)	3	3	Correct	95.96	0.78	No	No	Q9K152_nD2; Q9K152_nD1	76-273; 1-85	Single-stranded left-handed beta-helix; Tetrahydrodipicolinate-N-succinlytransferase, N-terminal 3-helical domain	Trimeric LpxA-like enzymes; Tetrahydrodipicolinate-N-succinlytransferase, N-terminal 3-helical domain	Trimeric LpxA-like enzymes; Tetrahydrodipicolinate-N-succinlytransferase, N-terminal 3-helical domain	0.73	273
GLSA1_HALH5	Q9K9L8	Halalkalibacterium halodurans (strain ATCC BAA-125 / DSM 18197 / FERM 7344 / JCM 9153 / C-125) (Bacillus halodurans)	4	4	Correct	93.91	0.78	No	No	Q9K9L8_nD2; Q9K9L8_nD1	6-60,196-308; 61-195	Profilin-like; alpha-helical domain in beta-lactamase/transpeptidase-like proteins	a+b domain in beta-lactamase/transpeptidase-like proteins; alpha-helical domain in beta-lactamase/transpeptidase-like proteins	a+b domain in beta-lactamase/transpeptidase-like proteins; alpha-helical domain in beta-lactamase/transpeptidase-like proteins	0.646	308
LPXA_VIBCH	Q9KPW4	Vibrio cholerae serotype O1 (strain ATCC 39315 / El Tor Inaba N16961)	3	3	Correct	97.94	0.78	No	No	Q9KPW4_nD1	6-260	Single-stranded left-handed beta-helix	Trimeric LpxA-like enzymes	Trimeric LpxA-like enzymes	0.672	262
IMDH_PASMU	Q9L6B7	Pasteurella multocida (strain Pm70)	4	4	Correct	93.65	0.78	No	No	Q9L6B7_nD1; Q9L6B7_nD2	91-205; 6-90,206-485	CBS-domain; TIM beta/alpha-barrel	CBS-domain; TIM barrels	CBS-domain; TIM barrels	0.784	487
Aspartate carbamoyltransferase, chloroplastic	Q9LD61	Oryza sativa subsp. japonica (Rice)	3	3	Correct	86.82	0.78	No	No	Q9LD61_F1_nD1; Q9LD61_F1_nD2	51-205; 206-363	Rossmann-like; Rossmann-like	Rossmann-related; Rossmann-related	Aspartate/ornithine carbamoyltransferase; Aspartate/ornithine carbamoyltransferase	0.813	363
ABC-type oligopeptide transporter ABCB9 (EC 7.4.2.6) (ATP-binding cassette sub-family B member 9) (ATP-binding cassette transporter 9) (ABC transporter 9 protein) (hABCB9) (TAP-like protein) (TAPL)	Q9NP78	Homo sapiens (Human)	2	2	Correct	85.76	0.79	Yes	Yes	Q9NP78_F1_nD2; Q9NP78_F1_nD3	161-490; 491-750	Type II ABC exporter transmembrane domain fold; P-loop domains-like	Type I ABC exporter transmembrane domain fold; P-loop domains-related	Type I ABC exporter transmembrane domain fold; P-loop containing nucleoside triphosphate hydrolases	0.937	766
Omega-amidase NIT2 (EC 3.5.1.3) (Nitrilase homolog 2)	Q9NQR4	Homo sapiens (Human)	2	2	Correct	97.62	0.79	No	No	Q9NQR4_F1_nD1	1-275	Carbon-nitrogen hydrolase-like	Carbon-nitrogen hydrolase	Carbon-nitrogen hydrolase	0.894	276
Acetyl-coenzyme A synthetase, cytoplasmic (EC 6.2.1.1) (Acetate--CoA ligase) (Acetyl-CoA synthetase) (ACS) (AceCS) (Acetyl-CoA synthetase 1) (AceCS1) (Acyl-CoA synthetase short-chain family member 2) (Acyl-activating enzyme) (Propionate--CoA ligase) (EC 6.2.1.17)	Q9NR19	Homo sapiens (Human)	1	1	Correct	90.14	0.79	No	No	Q9NR19_F1_nD1; Q9NR19_F1_nD3; Q9NR19_F1_nD2	21-325; 571-700; 306-565	CoA-dependent acyltransferases; Alpha-lytic protease prodomain-like; CoA-dependent acyltransferases	CoA-dependent acyltransferases; a+b domain in acetyl-CoA synthetase-like proteins; CoA-dependent acyltransferases	CoA-dependent acyltransferases; a+b domain in acetyl-CoA synthetase-like proteins; CoA-dependent acyltransferases	0.523	701
Heme-binding protein 1 (p22HBP)	Q9NRV9	Homo sapiens (Human)	1	1	Correct	84.9	0.79	No	No	Q9NRV9_F1_nD1	11-189	Probable bacterial effector-binding domain	Probable bacterial effector-binding domain	Probable bacterial effector-binding domain	0.867	189
DCD_CHLMU	Q9PKZ9	Chlamydia muridarum (strain MoPn / Nigg)	3	3	Correct	96.18	0.79	No	No	Q9PKZ9_nD1	1-190	beta-clip	dUTPase-like	dUTPase-like	0.712	190
Zinc finger MYM-type protein 2 (Fused in myeloproliferative disorders protein) (Rearranged in atypical myeloproliferative disorder protein) (Zinc finger protein 198)	Q9UBW7	Homo sapiens (Human)	2	1	Incorrect	61.5	0.79	No	No	Q9UBW7_F1_nD5; Q9UBW7_F1_nD2; Q9UBW7_F1_nD8; Q9UBW7_F1_nD6; Q9UBW7_F1_nD1; Q9UBW7_F1_nD3; Q9UBW7_F1_nD12; Q9UBW7_F1_nD10; Q9UBW7_F1_nD7; Q9UBW7_F1_nD11; Q9UBW7_F1_nD9; Q9UBW7_F1_nD4	531-575; 371-415; 676-720; 581-620; 326-365; 421-460; 1186-1360; 766-805; 626-675; 1071-1185; 721-765; 466-505	Glucocorticoid receptor-like; Glucocorticoid receptor-like; Glucocorticoid receptor-like; Glucocorticoid receptor-like; Glucocorticoid receptor-like; Glucocorticoid receptor-like; HTH; beta-beta-alpha zinc fingers; Glucocorticoid receptor-like; lambda integrase-N-like; Glucocorticoid receptor-like; Glucocorticoid receptor-like	LIM domain-like; LIM domain-like; LIM domain-like; HIT/MYND zinc finger-like; LIM domain-like; HIT/MYND zinc finger-like; HTH; beta-beta-alpha zinc fingers; HIT/MYND zinc finger-like; lambda integrase-N; LIM domain-like; LIM domain-like	LIM domain-like; LIM domain-like; LIM domain-like; HIT/MYND zinc finger-like; LIM domain-like; HIT/MYND zinc finger-like; DNA breaking-rejoining enzymes; beta-beta-alpha zinc fingers; HIT/MYND zinc finger-like; lambda integrase-N; LIM domain-like; LIM domain-like	0.404	1377
DnaJ homolog subfamily B member 4 (Heat shock 40 kDa protein 1 homolog) (HSP40 homolog) (Heat shock protein 40 homolog) (Human liver DnaJ-like protein)	Q9UDY4	Homo sapiens (Human)	2	2	Correct	83.43	0.8	No	No	Q9UDY4_F1_nD1; Q9UDY4_F1_nD2; Q9UDY4_F1_nD3	1-115; 156-240; 241-320	Chaperone J-domain; HSP40/DnaJ peptide-binding domain; HSP40/DnaJ peptide-binding domain	Chaperone J-domain; HSP40/DnaJ peptide-binding domain; HSP40/DnaJ peptide-binding domain	Chaperone J-domain; HSP40/DnaJ peptide-binding domain; HSP40/DnaJ peptide-binding domain	0.458	337
Palmitoyltransferase ZDHHC2 (EC 2.3.1.225) (Acyltransferase ZDHHC2) (EC 2.3.1.-) (Reduced expression associated with metastasis protein) (Ream) (Reduced expression in cancer protein) (Rec) (Zinc finger DHHC domain-containing protein 2) (DHHC-2) (Zinc finger protein 372)	Q9UIJ5	Homo sapiens (Human)	1	1	Correct	82.91	0.8	Yes	Yes	Q9UIJ5_F1_nD3; Q9UIJ5_F1_nD2; Q9UIJ5_F1_nD1	236-295; 11-75,166-235; 76-165	Palmitoyltransferase DHHC C-terminal domain; Palmitoyltransferase DHHC transmembrane domain; Zinc hairpin stack	Palmitoyltransferase DHHC C-terminal domain; Palmitoyltransferase DHHC transmembrane domain; Zinc hairpin stack	Palmitoyltransferase DHHC C-terminal domain; Palmitoyltransferase DHHC transmembrane domain; Zinc hairpin stack	0.694	367
N-acetylglucosamine-1-phosphotransferase subunit gamma (GlcNAc-1-phosphotransferase subunit gamma) (UDP-N-acetylglucosamine-1-phosphotransferase subunit gamma)	Q9UJJ9	Homo sapiens (Human)	2	1	Incorrect	80.63	0.8	No	No	Q9UJJ9_F1_nD1	61-180	Mannose 6-phosphate receptor domain	Mannose 6-phosphate receptor domain	Mannose 6-phosphate receptor domain	0.619	305
Peroxisomal carnitine O-octanoyltransferase (COT) (EC 2.3.1.137)	Q9UKG9	Homo sapiens (Human)	1	1	Correct	97.22	0.8	No	No	Q9UKG9_F1_nD1	11-610	CoA-dependent acyltransferases	CoA-dependent acyltransferases	CoA-dependent acyltransferases	0.856	612
Zinc finger protein Aiolos (Ikaros family zinc finger protein 3)	Q9UKT9	Homo sapiens (Human)	2	1	Incorrect	48.06	0.8	No	No	Q9UKT9_F1_nD2; Q9UKT9_F1_nD4; Q9UKT9_F1_nD5; Q9UKT9_F1_nD3; Q9UKT9_F1_nD6; Q9UKT9_F1_nD1	141-170; 201-225,291-315; 436-475; 171-195; 476-505; 116-140	beta-beta-alpha zinc fingers; beta-beta-alpha zinc fingers; beta-beta-alpha zinc fingers; beta-beta-alpha zinc fingers; beta-beta-alpha zinc fingers; beta-beta-alpha zinc fingers	beta-beta-alpha zinc fingers; beta-beta-alpha zinc fingers; beta-beta-alpha zinc fingers; beta-beta-alpha zinc fingers; beta-beta-alpha zinc fingers; beta-beta-alpha zinc fingers	beta-beta-alpha zinc fingers; beta-beta-alpha zinc fingers; beta-beta-alpha zinc fingers; beta-beta-alpha zinc fingers; beta-beta-alpha zinc fingers; beta-beta-alpha zinc fingers	0.86	509
Transcription factor SOX-13 (Islet cell antigen 12) (SRY (Sex determining region Y)-box 13) (Type 1 diabetes autoantigen ICA12)	Q9UN79	Homo sapiens (Human)	2	1	Incorrect	61.13	0.8	No	No	Q9UN79_F1_nD2	421-495	HMG-box-like	HMG-box	HMG-box	0.937	622
Trans-1,2-dihydrobenzene-1,2-diol dehydrogenase (EC 1.3.1.20) (D-xylose 1-dehydrogenase) (D-xylose-NADP dehydrogenase) (EC 1.1.1.179) (Dimeric dihydrodiol dehydrogenase) (Hum2DD)	Q9UQ10	Homo sapiens (Human)	2	2	Correct	98.19	0.8	No	No	Q9UQ10_F1_nD1	1-330	Rossmann-like	Rossmann-related	NAD(P)-binding Rossmann-fold domains	0.945	334
Angiopoietin-4 (ANG-4) (Angiopoietin-3) (ANG-3)	Q9Y264	Homo sapiens (Human)	2	3	Incorrect	83.33	0.81	No	No	Q9Y264_F1_nD4; Q9Y264_F1_nD3	286-503; 166-270	Fibrinogen C-terminal domain-like; Long alpha-hairpin	Fibrinogen C-terminal domain-like; Eukaryotic DNA topoisomerase I, dispensable insert domain	Fibrinogen C-terminal domain-like; Eukaryotic DNA topoisomerase I, dispensable insert domain	0.574	503
Large-conductance mechanosensitive channel	Q9Z5G4	Mycobacterium leprae (strain TN)	5	5	Correct	76.76	0.81	Yes	Yes	Q9Z5G4_F1_nD1	6-125	Gated mechanosensitive channel	Gated mechanosensitive channel	Gated mechanosensitive channel	0.709	154
	Q9Z851	Chlamydia pneumoniae (Chlamydophila pneumoniae)	2	2	Correct	94.5121	0.81	No	No	Q9Z851_nD1;Q9Z851_nD2;Q9Z851_nD3	1-245,386-465;251-385;466-568	Class II aaRS and biotin synthetases;YbaK/ProRS associated domain;Anticodon-binding domain of Class II aaRS	Class II aaRS and biotin synthetases;YbaK/ProRS associated domain;Anticodon-binding domain of Class II aaRS	Class II aaRS and biotin synthetases;YbaK/ProRS associated domain;Anticodon-binding domain of Class II aaRS	0.43	568
	Q9PIZ0	Campylobacter jejuni subsp. jejuni serotype O:2 (strain ATCC 700819 / NCTC 11168)	1	2	Incorrect	87.7317	0.81	No	No	Q9PIZ0_F1_nD1	1-120	Alpha-lytic protease prodomain-like	Ribosome-binding factor A (RbfA)-related	Ribosome-binding factor A (RbfA)-related	0	120
	Q9K4F6	Streptomyces coelicolor (strain ATCC BAA-471 / A3(2) / M145)	2	2	Correct	98.0811	0.81	No	No						0.42	141
	Q9JXY7	Neisseria meningitidis serogroup B (strain MC58)	1	1	Correct	94.0695	0.82	No	No	Q9JXY7_nD3;Q9JXY7_nD1;Q9JXY7_nD4;Q9JXY7_nD6;Q9JXY7_nD5	176-200,401-425;1-175,416-595;596-800;886-920;806-885	Rubredoxin-like;HUP domain-like;Anticodon-binding domain of a subclass of class I aminoacyl-tRNA synthetases;Glucocorticoid receptor-like;A subdomain in the anticodon-binding domain of a subclass of class I aminoacyl-tRNA synthetases	Rubredoxin-related;HUP domains;Anticodon-binding domain of a subclass of class I aminoacyl-tRNA synthetases;LIM domain-like;A subdomain in the anticodon-binding domain of a subclass of class I aminoacyl-tRNA synthetases	Rubredoxin-related;HUP domains;Anticodon-binding domain of a subclass of class I aminoacyl-tRNA synthetases;Zinc-binding subdomain in the anticodon-binding domain of a subclass of class I aminoacyl-tRNA synthetases;A subdomain in the anticodon-binding domain of a subclass of class I aminoacyl-tRNA synthetases	0.44	929
	Q9CE21	Lactococcus lactis subsp. lactis (strain IL1403) (Streptococcus lactis)	1	2	Incorrect	93.6024	0.82	No	No	Q9CE21_nD1;Q9CE21_nD3	31-85;186-245	Hypothetical protein Ta1206-like;HhH/H2TH	Hypothetical protein Ta1206-like;SAM/DNA-glycosylase	Hypothetical protein Ta1206-like;SAM domain-like	0.425	363
	Q92HR1	Rickettsia conorii (strain ATCC VR-613 / Malish 7)	2	2	Correct	93.6735	0.82	No	No	Q92HR1_nD1	1-330	HUP domain-like	HUP domains	HUP domains	0.48	330
	Q8ZZL8	Pyrobaculum aerophilum (strain ATCC 51768 / DSM 7523 / JCM 9630 / CIP 104966 / NBRC 100827 / IM2)	2	2	Correct	92.8029	0.82	No	No	Q8ZZL8_nD1	1-295	Cas1	Cas1	Cas1	0.345	295
	Q8ZPI2	Salmonella typhimurium (strain LT2 / SGSC1412 / ATCC 700720)	4	4	Correct	96.1887	0.82	No	No	Q8ZPI2_F1_nD1;Q8ZPI2_F1_nD2	61-195;1-60,196-308	alpha-helical domain in beta-lactamase/transpeptidase-like proteins;Profilin-like	alpha-helical domain in beta-lactamase/transpeptidase-like proteins;a+b domain in beta-lactamase/transpeptidase-like proteins	alpha-helical domain in beta-lactamase/transpeptidase-like proteins;a+b domain in beta-lactamase/transpeptidase-like proteins	0.43	308
	Q8Y2I0	Ralstonia nicotianae (strain GMI1000) (Ralstonia solanacearum)	4	4	Correct	87.3116	0.82	No	No						0.427	173
	Q73RN1	Treponema denticola (strain ATCC 35405 / DSM 14222 / CIP 103919 / JCM 8153 / KCTC 15104)	1	1	Correct	93.7809	0.82	No	No						0.379	328
	Q72QT4	Leptospira interrogans serogroup Icterohaemorrhagiae serovar copenhageni (strain Fiocruz L1-130)	2	2	Correct	95.3444	0.83	No	No	Q72QT4_nD1	6-105	OB-fold	Nucleic acid-binding protein	Nucleic acid-binding protein	0.476	435
AROK_STAAS	Q6G928	Staphylococcus aureus (strain MSSA476)	1	2	Incorrect	89.7953	0.83	No	No	Q6G928_nD1	1-174	P-loop domains-like	P-loop domains-related	P-loop containing nucleoside triphosphate hydrolases	0.352	174
	Q5ZXN3	Legionella pneumophila subsp. pneumophila (strain Philadelphia 1 / ATCC 33152 / DSM 7513)	2	2	Correct	91.6054	0.83	No	No	Q5ZXN3_nD1	6-260	HUP domain-like	HUP domains	HUP domains	0.237	283
	Q5V1I1	Haloarcula marismortui (strain ATCC 43049 / DSM 3752 / JCM 8966 / VKM B-1809) (Halobacterium marismortui)	2	2	Correct	87.7715	0.83	No	No	Q5V1I1_nD1	11-260	Undecaprenyl diphosphate synthase	Undecaprenyl diphosphate synthase	Undecaprenyl diphosphate synthase	0.382	304
	Q5H039	Xanthomonas oryzae pv. oryzae (strain KACC10331 / KXO85)	2	2	Correct	97.5558	0.83	No	No	Q5H039_nD1	1-380	PLP-dependent transferases	PLP-dependent transferases	PLP-dependent transferases	0.439	423
	Q5F956	Neisseria gonorrhoeae (strain ATCC 700825 / FA 1090)	2	2	Correct	86.5304	0.83	No	No	Q5F956_F1_nD1	1-265	HUP domain-like	HUP domains	HUP domains	0.244	319
	Q57AD4	Brucella abortus biovar 1 (strain 9-941)	2	2	Correct	92.7576	0.83	No	No	Q57AD4_nD1	1-235	TIM beta/alpha-barrel	TIM barrels	TIM barrels	0.396	238
	Q54UQ4	Dictyostelium discoideum (Social amoeba)	2	2	Correct	94.9486	0.84	No	No	Q54UQ4_F1_nD1	1-318	Rossmann-like	Ribokinase-like	Ribokinase-like	0.35	318
MNME_PELUB	Q4FNR7	Pelagibacter ubique (strain HTCC1062)	2	2	Correct	86.6479	0.84	No	No	Q4FNR7_nD3;Q4FNR7_nD2;Q4FNR7_nD1	211-370;116-210,371-443;1-115	P-loop domains-like;Four-helical up-and-down bundle;Alpha-beta plaits	P-loop domains-related;TrmE connector domain;Aminomethyltransferase folate-binding domain	P-loop containing nucleoside triphosphate hydrolases;TrmE connector domain;Aminomethyltransferase folate-binding domain	0.373	443
NFUA_PSE14	Q48IG5	Pseudomonas savastanoi pv. phaseolicola (strain 1448A / Race 6) (Pseudomonas syringae pv. phaseolicola (strain 1448A / Race 6))	2	4	Incorrect	91.6805	0.84	No	No	Q48IG5_nD2;Q48IG5_nD1	106-190;1-100	Alpha-lytic protease prodomain-like;HesB-like domain	Fe-S cluster assembly (FSCA) domain-like;HesB-like domain	Fe-S cluster assembly (FSCA) domain-like;HesB-like domain	0.397	197
	Q32K58	Shigella dysenteriae serotype 1 (strain Sd197)	4	4	Correct	96.519	0.84	No	No	Q32K58_F1_nD1;Q32K58_F1_nD3;Q32K58_F1_nD2	1-115;231-375;116-230	Acyl-CoA dehydrogenase N-terminal domain-like;Bromodomain-like;Acyl-CoA dehydrogenase middle domain-like	Acyl-CoA dehydrogenase N-terminal domain-like;Acyl-CoA dehydrogenase C-terminal domain-like;Acyl-CoA dehydrogenase middle domain-like	Acyl-CoA dehydrogenase N-terminal domain-like;Acyl-CoA dehydrogenase C-terminal domain-like;Acyl-CoA dehydrogenase middle domain-like	0.319	380
	Q2J316	Rhodopseudomonas palustris (strain HaA2)	2	2	Correct	95.4723	0.85	No	No						0.42	235
	Q1IGC6	Pseudomonas entomophila (strain L48)	2	2	Correct	95.397	0.85	No	No	Q1IGC6_nD1	1-245,266-379	alpha/beta-Hydrolases	alpha/beta-Hydrolases	alpha/beta-Hydrolases	0.491	379
	Q1AYE5	Rubrobacter xylanophilus (strain DSM 9941 / NBRC 16129 / PRD-1)	2	2	Correct	95.7784	0.85	No	No	Q1AYE5_nD1	6-290	Rossmann-like	Ribokinase-like	Ribokinase-like	0.444	290
	Q13EK7	Rhodopseudomonas palustris (strain BisB5)	1	2	Incorrect	93.1299	0.85	No	No	Q13EK7_nD1;Q13EK7_nD3;Q13EK7_nD2	6-145;391-460;146-390	Flavodoxin-like;OB-fold;TIM beta/alpha-barrel	Class I glutamine amidotransferase-like;Nucleic acid-binding protein;TIM barrels	CheY-like;Nucleic acid-binding protein;TIM barrels	0.379	473
	Q12XH2	Methanococcoides burtonii (strain DSM 6242 / NBRC 107633 / OCM 468 / ACE-M)	2	2	Correct	95.6068	0.85	No	No	Q12XH2_nD1	1-200	alpha/beta knot	alpha/beta knot	alpha/beta knot	0.432	202
	Q11132	Mycoplasma pneumoniae (strain ATCC 29342 / M129 / Subtype 1) (Mycoplasmoides pneumoniae)	1	2	Incorrect	98.0783	0.85	No	No	Q11132_nD1	1-248	Creatinase/aminopeptidase-like	Creatinase/aminopeptidase	Creatinase/aminopeptidase	0.333	248
	Q0SMY9	Borreliella afzelii (strain PKo) (Borrelia afzelii)	2	2	Correct	87.6104	0.85	No	No	Q0SMY9_nD1	31-130	ROP-like	Homodimeric domain of signal transducing histidine kinase	Homodimeric domain of signal transducing histidine kinase	0.353	187
	Q0BTL2	Granulibacter bethesdensis (strain ATCC BAA-1260 / CGDNIH1)	3	3	Correct	96.3914	0.85	Yes	No	Q0BTL2_nD1;Q0BTL2_nD2	16-110;111-340	MurF and HprK N-domain-like;Single-stranded left-handed beta-helix	MurF and HprK N-domain-like;Trimeric LpxA-like enzymes	MurF and HprK N-domain-like;Trimeric LpxA-like enzymes	0.419	341
	Q0AFM7	Nitrosomonas eutropha (strain DSM 101675 / C91 / Nm57)	2	2	Correct	96.4729	0.85	No	No						0.48	155
DYR_CRYNJ	Q07801	Cryptococcus neoformans var. neoformans serotype D (strain JEC21 / ATCC MYA-565) (Filobasidiella neoformans)	1	2	Incorrect	88.4057	0.86	No	No	Q07801_nD1	6-138,161-229	Dihydrofolate reductases	Dihydrofolate reductases	Dihydrofolate reductases	0.389	229
	P74591	Synechocystis sp. (strain PCC 6803 / Kazusa)	2	2	Correct	96.5334	0.86	No	No	P74591_nD1	6-105	Flavodoxin-like	Class I glutamine amidotransferase-like	Aminoacid dehydrogenase-like, N-terminal domain	0.378	290
	P00562	Escherichia coli (strain K12)	4	2	Incorrect	91.053	0.86	No	No	P00562_F1_nD3;P00562_F1_nD2;P00562_F1_nD5;P00562_F1_nD4;P00562_F1_nD1	391-455;316-390;601-790;456-600,791-810;11-315	Alpha-beta plaits;FwdE/GAPDH domain-like;Rossmann-like;Carbamate kinase-like	ACT-like;Glyceraldehyde-3-phosphate dehydrogenase-like, C-terminal domain;Rossmann-related;Carbamate kinase-like	ACT-like;Glyceraldehyde-3-phosphate dehydrogenase-like, C-terminal domain;NAD(P)-binding Rossmann-fold domains;Carbamate kinase-like	0.351	810
	O51053	Borreliella burgdorferi (strain ATCC 35210 / DSM 4680 / CIP 102532 / B31) (Borrelia burgdorferi)	1	2	Incorrect	94.9146	0.86	No	No						0.392	343
	O33780	Saccharolobus solfataricus (strain ATCC 35092 / DSM 1617 / JCM 11322 / P2) (Sulfolobus solfataricus)	2	2	Correct	95.7539	0.86	No	No	O33780_nD2	111-450	Class II aaRS and biotin synthetases	Class II aaRS and biotin synthetases	Class II aaRS and biotin synthetases	0.516	457
	C3LD96	Bacillus anthracis (strain CDC 684 / NRRL 3495)	1	1	Correct	95.2223	0.86	No	No	C3LD96_nD1;C3LD96_nD2;C3LD96_nD3	121-180;1-120,181-320;321-535	Rubredoxin-like;HUP domain-like;Anticodon-binding domain of a subclass of class I aminoacyl-tRNA synthetases	Rubredoxin-related;HUP domains;Anticodon-binding domain of a subclass of class I aminoacyl-tRNA synthetases	Rubredoxin-related;HUP domains;Anticodon-binding domain of a subclass of class I aminoacyl-tRNA synthetases	0.385	544
	B9JX59	Allorhizobium ampelinum (strain ATCC BAA-846 / DSM 112012 / S4) (Agrobacterium vitis (strain S4))	2	2	Correct	81.6772	0.86	No	No	B9JX59_nD1	29221	HTH	HTH	winged helix domain	0.341	239
	B8EI82	Methylocella silvestris (strain DSM 15510 / CIP 108128 / LMG 27833 / NCIMB 13906 / BL2)	2	2	Correct	92.4007	0.87	No	No	B8EI82_nD2	336-419	beta-Grasp	Ubiquitin-related	Alpha-L RNA-binding motif	0.428	419
	B7JA81	Acidithiobacillus ferrooxidans (strain ATCC 23270 / DSM 14882 / CIP 104768 / NCIMB 8455) (Ferrobacillus ferrooxidans (strain ATCC 23270))	3	2	Incorrect	74.9315	0.87	No	No						0	110
	B3R793	Cupriavidus taiwanensis (strain DSM 17343 / BCRC 17206 / CCUG 44338 / CIP 107171 / LMG 19424 / R1) (Ralstonia taiwanensis (strain LMG 19424))	2	2	Correct	95.9159	0.87	No	No						0.483	134
	B3PIG8	Cellvibrio japonicus (strain Ueda107) (Pseudomonas fluorescens subsp. cellulosa)	4	4	Correct	91.9327	0.87	No	No						0.455	264
	B1Y992	Pyrobaculum neutrophilum (strain DSM 2338 / JCM 9278 / NBRC 100436 / V24Sta) (Thermoproteus neutrophilus)	4	2	Incorrect	95.2648	0.87	No	No						0.518	92
	B1VS94	Streptomyces griseus subsp. griseus (strain JCM 4626 / NBRC 13350)	1	2	Incorrect	91.94	0.87	No	No	B1VS94_nD1;B1VS94_nD2	6-275;276-400,406-465	HUP domain-like;Anticodon-binding domain of a subclass of class I aminoacyl-tRNA synthetases	HUP domains;Anticodon-binding domain of a subclass of class I aminoacyl-tRNA synthetases	HUP domains;Anticodon-binding domain of a subclass of class I aminoacyl-tRNA synthetases	0.444	466
DAPF_METS4	B0UCI8	Methylobacterium sp. (strain 4-46)	2	4	Incorrect	96.1092	0.87	No	No	B0UCI8_nD1;B0UCI8_nD2	1-125;141-285	Diaminopimelate epimerase-like	Diaminopimelate epimerase-like	Diaminopimelate epimerase-like	0.39	293
RNC_HELMI	B0TGW4	Heliobacterium modesticaldum (strain ATCC 51547 / Ice1)	2	2	Correct	89.4178	0.88	No	No	B0TGW4_nD1;B0TGW4_nD2	6-155;161-230	RNase III catalytic domain-like;dsRBD-like	RNase III catalytic domain-like;dsRNA-binding domain-like	RNase III catalytic domain-like;dsRNA-binding domain-like	0.5	235
BIOB_STAAT	A8YYH5	Staphylococcus aureus (strain USA300 / TCH1516)	2	2	Correct	94.8514	0.88	No	No	A8YYH5_nD1	6-330	TIM beta/alpha-barrel	TIM barrels	TIM barrels	0.43	335
	A8I4X6	Azorhizobium caulinodans (strain ATCC 43989 / DSM 5975 / JCM 20966 / LMG 6465 / NBRC 14845 / NCIMB 13405 / ORS 571)	1	1	Correct	93.3279	0.88	No	No	A8I4X6_nD1	6-265	HUP domain-like	HUP domains	HUP domains	0.468	462
CMOB_CAMC1	A7ZEA2	Campylobacter concisus (strain 13826)	4	2	Incorrect	97.399	0.88	No	No	A7ZEA2_nD1	6-289	Rossmann-like	Rossmann-related	S-adenosyl-L-methionine-dependent methyltransferases	0.439	289
	A7MTC2	Vibrio campbellii (strain ATCC BAA-1116)	2	2	Correct	94.8536	0.88	No	No						0.506	100
PCKA_PSEA7	A6VDW7	Pseudomonas aeruginosa (strain PA7)	1	2	Incorrect	95.183	0.88	No	No	A6VDW7_nD1;A6VDW7_nD2	6-195;201-513	P-loop domains-like	PEP carboxykinase N-terminal domain;P-loop domains-related	PEP carboxykinase N-terminal domain;PEP carboxykinase catalytic C-terminal domain	0.494	513
HEM3_ALKMQ	A6TJD5	Alkaliphilus metalliredigens (strain QYMF)	1	1	Correct	92.4721	0.89	No	No	A6TJD5_nD2;A6TJD5_nD3;A6TJD5_nD1	101-195;221-305;1-100,196-220	Periplasmic binding protein-like II;dsRBD-like	Periplasmic binding protein-like II;Porphobilinogen deaminase (hydroxymethylbilane synthase), C-terminal domain	Periplasmic binding protein-like II;Porphobilinogen deaminase (hydroxymethylbilane synthase), C-terminal domain	0.501	316
	A6Q7Y4	Sulfurovum sp. (strain NBC37-1)	1	1	Correct	92.1496	0.89	No	No	A6Q7Y4_nD2;A6Q7Y4_nD3;A6Q7Y4_nD1	101-195;226-315;1-100,196-225	Periplasmic binding protein-like II;dsRBD-like	Periplasmic binding protein-like II;Porphobilinogen deaminase (hydroxymethylbilane synthase), C-terminal domain	Periplasmic binding protein-like II;Porphobilinogen deaminase (hydroxymethylbilane synthase), C-terminal domain	0.473	323
	A5IRD9	Staphylococcus aureus (strain JH9)	4	4	Correct	94.9894	0.89	No	No	A5IRD9_nD1;A5IRD9_nD2	1-165;171-395	HUP domain-like;Argininosuccinate synthetase-C	HUP domains;Argininosuccinate synthetase-C	HUP domains;Argininosuccinate synthetase-C	0.498	401
	A3PFH7	Prochlorococcus marinus (strain MIT 9301)	2	2	Correct	93.1993	0.89	No	No						0.478	598
	A3PAX1	Prochlorococcus marinus (strain MIT 9301)	1	1	Correct	94.7569	0.89	No	No	A3PAX1_nD1	1-195	Phosphorylase/hydrolase-like	Peptidyl-tRNA hydrolase-like	Peptidyl-tRNA hydrolase-like	0.383	198
	A1WMX6	Verminephrobacter eiseniae (strain EF01-2)	2	2	Correct	89.7125	0.89	No	No	A1WMX6_nD2;A1WMX6_nD1	116-290;1-115,281-330	Isocitrate/Isopropylmalate dehydrogenase-like	Isocitrate/Isopropylmalate dehydrogenase-like	Isocitrate/Isopropylmalate dehydrogenase-like	0.389	351
	A1STA5	Psychromonas ingrahamii (strain DSM 17664 / CCUG 51855 / 37)	2	2	Correct	79.3509	0.89	No	No						0.32	207
	A1AV13	Pelobacter propionicus (strain DSM 2379 / NBRC 103807 / OttBd1)	4	4	Correct	98.306	0.89	No	No	A1AV13_nD1	6-189	Flavodoxin-like	Ribosomal protein S2/SIS domain	Ribosomal protein S2/SIS domain	0.54	189
	A1AAV5	Escherichia coli O1:K1 / APEC	2	2	Correct	87.1668	0.9	No	No						0.274	311
	A0LY86	Christiangramia forsetii (strain DSM 17595 / CGMCC 1.15422 / KT0803) (Gramella forsetii)	1	1	Correct	81.9489	0.9	No	No	A0LY86_nD2;A0LY86_nD1	71-305;1-70	P-loop domains-like;OB-fold	P-loop domains-related;Nucleic acid-binding protein	P-loop containing nucleoside triphosphate hydrolases;Nucleic acid-binding protein	0.388	315
SYC_STAA9	A5IQ83	Staphylococcus aureus (strain JH9)	1	4	Incorrect	93.7982	0.9	No	No	A5IQ83_nD2;A5IQ83_nD1	256-410;6-255	Anticodon-binding domain of a subclass of class I aminoacyl-tRNA synthetases;HUP domain-like	Anticodon-binding domain of a subclass of class I aminoacyl-tRNA synthetases;HUP domains	Anticodon-binding domain of a subclass of class I aminoacyl-tRNA synthetases;HUP domains	0.478	466
	Q8XWY0	Ralstonia nicotianae (strain GMI1000) (Ralstonia solanacearum)	1	2	Incorrect	87.3582	0.9	Yes	No						0.378	215
	Q162S3	Roseobacter denitrificans (strain ATCC 33942 / OCh 114) (Erythrobacter sp. (strain OCh 114))	1	1	Correct	98.0429	0.91	No	No	Q162S3_nD1	1-255	Metallo-hydrolase/oxidoreductase	Metallo-hydrolase/oxidoreductase	Metallo-hydrolase/oxidoreductase	0.43	255
	Q04Z87	Leptospira borgpetersenii serovar Hardjo-bovis (strain L550)	1	2	Incorrect	96.8245	0.91	No	No	Q04Z87_nD1	1-230	HAD domain-like	HAD domain-related	HAD-like	0.373	231
RSMC_SHELP	A3QHZ8	Shewanella loihica (strain ATCC BAA-1088 / PV-4)	1	1	Correct	94.5785	0.91	No	No	A3QHZ8_nD1;A3QHZ8_nD2	1-160;161-340	Rossmann-like	Rossmann-related	S-adenosyl-L-methionine-dependent methyltransferases	0.356	342
	B9M5V2	Geotalea daltonii (strain DSM 22248 / JCM 15807 / FRC-32) (Geobacter daltonii)	1	1	Correct	93.5154	0.91	No	No	B9M5V2_nD1;B9M5V2_nD2	1-130;131-235	MutM N-terminal domain-like;HhH/H2TH	N-terminal domain of MutM-like DNA repair proteins;H2TH	N-terminal domain of MutM-like DNA repair proteins;H2TH	0.429	271
DPO4_BACCZ	Q635E0	Bacillus cereus (strain ZK / E33L)	1	1	Correct	88.8119	0.91	No	No	Q635E0_nD1;Q635E0_nD2;Q635E0_nD3;Q635E0_nD4	31-85;11-30,86-185,406-415;186-245;246-355	Hypothetical protein Ta1206-like;Alpha-beta plaits;HhH/H2TH;Reverse ferredoxin	Hypothetical protein Ta1206-like;Adenylyl and guanylyl cyclase catalytic domain-like;SAM/DNA-glycosylase;Lesion bypass DNA polymerase (Y-family), little finger domain	Hypothetical protein Ta1206-like;Adenylyl and guanylyl cyclase catalytic domain-like;SAM domain-like;Lesion bypass DNA polymerase (Y-family), little finger domain	0.376	415
	Q7MA68	Wolinella succinogenes (strain ATCC 29543 / DSM 1740 / LMG 7466 / NCTC 11488 / FDC 602W) (Vibrio succinogenes)	1	1	Correct	93.5631	0.92	No	No	Q7MA68_nD1;Q7MA68_nD2	6-260;261-465	HUP domain-like;Anticodon-binding domain of a subclass of class I aminoacyl-tRNA synthetases	HUP domains;Anticodon-binding domain of a subclass of class I aminoacyl-tRNA synthetases	HUP domains;Anticodon-binding domain of a subclass of class I aminoacyl-tRNA synthetases	0.438	467
	A0Q1Q0	Clostridium novyi (strain NT)	1	1	Correct	92.8194	0.92	No	No	A0Q1Q0_nD2;A0Q1Q0_nD1	181-290;1-175	Alpha-lytic protease prodomain-like;P-loop domains-like	KH-domains;P-loop domains-related	Prokaryotic type KH domain (KH-domain type II);P-loop containing nucleoside triphosphate hydrolases	0.539	294
	Q7V9I9	Prochlorococcus marinus (strain SARG / CCMP1375 / SS120)	1	1	Correct	91.1508	0.92	No	No	Q7V9I9_nD4;Q7V9I9_nD1;Q7V9I9_nD2	771-865;206-360;11-20,41-205,361-435,476-600,606-770	A subdomain in the anticodon-binding domain of a subclass of class I aminoacyl-tRNA synthetases;cradle loop barrel;HUP domain-like	A subdomain in the anticodon-binding domain of a subclass of class I aminoacyl-tRNA synthetases;RIFT-related;HUP domains	A subdomain in the anticodon-binding domain of a subclass of class I aminoacyl-tRNA synthetases;acid protease;HUP domains	0.419	933
	Q1GKJ7	Ruegeria sp. (strain TM1040) (Silicibacter sp.)	1	2	Incorrect	91.0506	0.92	No	No						0	131
	Q0VSS0	Alcanivorax borkumensis (strain ATCC 700651 / DSM 11573 / NCIMB 13689 / SK2)	1	2	Incorrect	79.6693	0.92	No	No						0.408	137
Phosphoribosylformylglycinamidine synthase subunit PurL	Q9PNY0	Campylobacter jejuni subsp. jejuni serotype O:2 (strain ATCC 700819 / NCTC 11168)	1	2	Incorrect	95.5089	0.93	No	No	Q9PNY0_F1_nD1;Q9PNY0_F1_nD3;Q9PNY0_F1_nD2;Q9PNY0_F1_nD4;Q9PNY0_F1_nD5	1-45;191-365;46-190;366-560;561-725	RuvA-C;Alpha-beta plaits;Bacillus chorismate mutase-like	FGAM synthase PurL, linker domain;PurM C-terminal domain-like;PurM N-terminal domain-like	FGAM synthase PurL, linker domain;PurM C-terminal domain-like;PurM N-terminal domain-like	0.422	728
	Q7NFW7	Gloeobacter violaceus (strain ATCC 29082 / PCC 7421)	1	2	Incorrect	94.3481	0.93	No	No	Q7NFW7_nD1;Q7NFW7_nD3	1-135;241-280	MutM N-terminal domain-like;Glucocorticoid receptor-like	N-terminal domain of MutM-like DNA repair proteins;C-terminal, Zn-finger domain of MutM-like DNA repair proteins	N-terminal domain of MutM-like DNA repair proteins;C-terminal, Zn-finger domain of MutM-like DNA repair proteins	0.417	284
	B7L8B3	Escherichia coli (strain 55989 / EAEC)	2	2	Correct	95.8991	0.93	No	No	B7L8B3_nD1	6-165,186-420	lvD/EDD N-terminal domain-like	lvD/EDD N-terminal domain-like	lvD/EDD N-terminal domain-like	0.402	616
BIOW_STAAW	Q8NV07	Staphylococcus aureus (strain MW2)	2	2	Correct	94.3739	0.94	No	No	Q8NV07_nD1	1-230	6-carboxyhexanoate-CoA ligase	6-carboxyhexanoate-CoA ligase	6-carboxyhexanoate-CoA ligase	0.319	230
	Q2GKS1	Anaplasma phagocytophilum (strain HZ)	2	2	Correct	96.2561	0.94	No	No	Q2GKS1_nD1	1-110	Long alpha-hairpin	tRNA-binding arm	tRNA-binding arm	0.491	428
	Q3KIA1	Pseudomonas fluorescens (strain Pf0-1)	2	2	Correct	85.7602	0.94	No	No	Q3KIA1_nD2	121-175	Head domain of nucleotide exchange factor GrpE	Head domain of nucleotide exchange factor GrpE	Head domain of nucleotide exchange factor GrpE	0.485	189
	Q5FKF0	Lactobacillus acidophilus (strain ATCC 700396 / NCK56 / N2 / NCFM)	2	1	Incorrect	94.4169	0.94	No	No	Q5FKF0_nD1	6-145	Nucleotidyltransferase-like	Nucleotidyltransferase	Nucleotidyltransferase	0.432	399
	Q6BH42	Debaryomyces hansenii (strain ATCC 36239 / CBS 767 / BCRC 21394 / JCM 1990 / NBRC 0083 / IGC 2968) (Yeast)	2	2	Correct	70.5888	0.94	Yes	No	Q6BH42_nD2	143-260,276-300,356-430	Aha1/BPI domain-like	Aha1/BPI domain-like	Aha1/BPI domain-like	0.515	448
	Q91ZW6	Rattus norvegicus (Rat)	2	2	Correct	88.2078	0.94	No	No	Q91ZW6_F1_nD1;Q91ZW6_F1_nD2	51-140;146-420	XRCC4, N-terminal domain-like;jelly-roll	NE0471 N-terminal domain-like;Double-stranded beta-helix	NE0471 N-terminal domain-like;Double-stranded beta-helix	0.3	421
	A7Z0S0	Bacillus velezensis (strain DSM 23117 / BGSC 10A6 / LMG 26770 / FZB42) (Bacillus amyloliquefaciens subsp. plantarum)	2	2	Correct	97.138	0.95	No	No	A7Z0S0_nD1	1-245	Alpha-beta plaits	Pseudouridine synthase	Pseudouridine synthase	0.429	247
	A8H4Q7	Shewanella pealeana (strain ATCC 700345 / ANG-SQ1)	2	2	Correct	89.5973	0.95	No	No	A8H4Q7_nD1	6-265	HUP domain-like	HUP domains	HUP domains	0.254	311
	Q9PKI0	Chlamydia muridarum (strain MoPn / Nigg)	2	2	Correct	93.4708	0.95	No	No	Q9PKI0_nD2	146-215	Alpha-beta plaits	D-ribose-5-phosphate isomerase (RpiA), lid domain	D-ribose-5-phosphate isomerase (RpiA), lid domain	0.398	239
	A9A9R9	Methanococcus maripaludis (strain C6 / ATCC BAA-1332)	2	2	Correct	96.6145	0.95	No	No						0.343	218
	B2GL19	Kocuria rhizophila (strain ATCC 9341 / DSM 348 / NBRC 103217 / DC2201)	2	2	Correct	87.0767	0.95	No	No						0.283	437
	A1VZH1	Campylobacter jejuni subsp. jejuni serotype O:23/36 (strain 81-176)	2	2	Correct	97.2329	0.95	No	No						0.276	241
	Q80ZU5	Mus musculus (Mouse)	2	1	Incorrect	67.9844	0.95	No	No						0	509
	Q82E99	Streptomyces avermitilis (strain ATCC 31267 / DSM 46492 / JCM 5070 / NBRC 14893 / NCIMB 12804 / NRRL 8165 / MA-4680)	2	2	Correct	96.3283	0.96	No	No						0.407	617
	A6TNX0	Alkaliphilus metalliredigens (strain QYMF)	2	2	Correct	85.0417	0.96	No	No	A6TNX0_nD5;A6TNX0_nD2;A6TNX0_nD4;A6TNX0_nD1	701-789;291-510;641-690;6-290	IF3-like;P-loop domains-like;SH3;Four-helical up-and-down bundle	Smr domain;P-loop domains-related;SH3;DNA repair protein MutS, domain III	Smr domain;P-loop containing nucleoside triphosphate hydrolases;SH3;DNA repair protein MutS, domain III	0.44	789
	A5EKG6	Bradyrhizobium sp. (strain BTAi1 / ATCC BAA-1182)	2	2	Correct	91.0229	0.96	No	No						0.379	353
	Q8F738	Leptospira interrogans serogroup Icterohaemorrhagiae serovar Lai (strain 56601)	2	2	Correct	94.1072	0.96	No	No						0.445	425
	B5ELV1	Acidithiobacillus ferrooxidans (strain ATCC 53993 / BNL-5-31) (Leptospirillum ferrooxidans (ATCC 53993))	2	2	Correct	95.493	0.96	No	No	B5ELV1_nD1	6-245,266-383	alpha/beta-Hydrolases	alpha/beta-Hydrolases	alpha/beta-Hydrolases	0.5	383
	E1VA04	Halomonas elongata (strain ATCC 33173 / DSM 2581 / NBRC 15536 / NCIMB 2198 / 1H9)	2	2	Correct	88.5572	0.96	No	No	E1VA04_nD1	36-330	jelly-roll	Double-stranded beta-helix	Double-stranded beta-helix	0.513	332
	Q20YZ3	Rhodopseudomonas palustris (strain BisB18)	2	4	Incorrect	95.8548	0.96	No	No	Q20YZ3_nD1;Q20YZ3_nD2	6-100;101-275	Flavodoxin-like;Rossmann-like	Class I glutamine amidotransferase-like;Rossmann-related	Aminoacid dehydrogenase-like, N-terminal domain;NAD(P)-binding Rossmann-fold domains	0.367	277
	P73141	Synechocystis sp. (strain PCC 6803 / Kazusa)	2	2	Correct	89.7744	0.96	No	No	P73141_nD1;P73141_nD2	6-325;326-404	HUP domain-like;beta-Grasp	HUP domains;Ubiquitin-related	HUP domains;Alpha-L RNA-binding motif	0.412	404
	A1RRV2	Pyrobaculum islandicum (strain DSM 4184 / JCM 9189 / GEO3)	2	2	Correct	95.2155	0.97	No	No						0.377	193
	A5IQS7	Staphylococcus aureus (strain JH9)	2	2	Correct	96.366	0.97	No	No	A5IQS7_nD2;A5IQS7_nD1	286-350;1-300	C-terminal domain in some PLP-dependent transferases;PLP-dependent transferases	C-terminal domain in some PLP-dependent transferases;PLP-dependent transferases	C-terminal domain in some PLP-dependent transferases;PLP-dependent transferases	0.373	352
	Q4AA53	Mesomycoplasma hyopneumoniae (strain J / ATCC 25934 / NCTC 10110) (Mycoplasma hyopneumoniae)	2	2	Correct	96.3172	0.97	No	No						0.484	227
	Q6MLD2	Bdellovibrio bacteriovorus (strain ATCC 15356 / DSM 50701 / NCIMB 9529 / HD100)	2	2	Correct	91.4323	0.97	No	No	Q6MLD2_nD1	1-190	Flavodoxin-like	Class I glutamine amidotransferase-like	Class I glutamine amidotransferase-like	0.518	506
	A0RM43	Campylobacter fetus subsp. fetus (strain 82-40)	2	2	Correct	91.5771	0.97	No	No	A0RM43_nD1	35004	Ribonuclease PH domain 2-like	YbaB	YbaB	0.428	103
	Q62F07	Burkholderia mallei (strain ATCC 23344)	2	2	Correct	95.1466	0.97	No	No	Q62F07_nD1	1-380	alpha/beta-Hydrolases	alpha/beta-Hydrolases	alpha/beta-Hydrolases	0.46	381
	O86776	Streptomyces coelicolor (strain ATCC BAA-471 / A3(2) / M145)	2	2	Correct	94.9655	0.97	No	No						0.381	284
	B2A4Q5	Natranaerobius thermophilus (strain ATCC BAA-1301 / DSM 18059 / JW/NM-WN-LF)	2	2	Correct	96.7783	0.97	No	No	B2A4Q5_nD1	1-253	Alpha-beta plaits	Pseudouridine synthase	Pseudouridine synthase	0.348	253
	B5YA73	Dictyoglomus thermophilum (strain ATCC 35947 / DSM 3960 / H-6-12)	2	2	Correct	95.9658	0.97	No	No	B5YA73_nD1	6-120	Flavodoxin-like	Class I glutamine amidotransferase-like	Aminoacid dehydrogenase-like, N-terminal domain	0.409	283
ILVD_NEIMA	Q9JUE0	Neisseria meningitidis serogroup A / serotype 4A (strain DSM 15465 / Z2491)	2	2	Correct	95.3349	0.97	No	No	Q9JUE0_nD1;Q9JUE0_nD2	6-425;426-615	lvD/EDD N-terminal domain-like;The "swivelling" beta/beta/alpha domains	lvD/EDD N-terminal domain-like;The "swivelling" beta/beta/alpha domain	lvD/EDD N-terminal domain-like;The "swivelling" beta/beta/alpha domain	0.394	619
	Q1QMZ1	Nitrobacter hamburgensis (strain DSM 10229 / NCIMB 13809 / X14)	2	2	Correct	90.5934	0.97	No	No	Q1QMZ1_nD1;Q1QMZ1_nD2	6-125,296-335;126-295	Isocitrate/Isopropylmalate dehydrogenase-like	Isocitrate/Isopropylmalate dehydrogenase-like	Isocitrate/Isopropylmalate dehydrogenase-like	0.362	354
	Q601Y5	Mesomycoplasma hyopneumoniae (strain 232) (Mycoplasma hyopneumoniae)	2	2	Correct	93.2376	0.97	No	No	Q601Y5_nD2;Q601Y5_nD1	341-414;6-340	beta-Grasp;HUP domain-like	Ubiquitin-related;HUP domains	Alpha-L RNA-binding motif;HUP domains	0.375	414
	Q0TC53	Escherichia coli O6:K15:H31 (strain 536 / UPEC)	2	2	Correct	84.226	0.97	No	No	Q0TC53_nD2	106-180	Alpha-lytic protease prodomain-like	Fe-S cluster assembly (FSCA) domain-like	Fe-S cluster assembly (FSCA) domain-like	0.367	191
	Q311U9	Oleidesulfovibrio alaskensis (strain ATCC BAA-1058 / DSM 17464 / G20) (Desulfovibrio alaskensis)	2	2	Correct	97.0485	0.97	No	No	Q311U9_nD1;Q311U9_nD2	1-180;181-280	HUP domain-like;Creatinase/aminopeptidase-like	HUP domains;Creatinase/aminopeptidase	HUP domains;Creatinase/aminopeptidase	0.492	281
	A9WEP1	Chloroflexus aurantiacus (strain ATCC 29366 / DSM 635 / J-10-fl)	2	2	Correct	91.9668	0.97	No	No	A9WEP1_nD1	32874	Alpha-beta plaits	CRISPR associated protein Cas2-like	CRISPR associated protein Cas2-like	0.457	93
	Q5LZW3	Streptococcus thermophilus (strain CNRZ 1066)	2	2	Correct	85.3299	0.98	No	No	Q5LZW3_nD3;Q5LZW3_nD1	216-375;6-125	P-loop domains-like;Alpha-beta plaits	P-loop domains-related;Aminomethyltransferase folate-binding domain	P-loop containing nucleoside triphosphate hydrolases;Aminomethyltransferase folate-binding domain	0.419	456
	A8LYE7	Salinispora arenicola (strain CNS-205)	2	2	Correct	95.9132	0.98	No	No	A8LYE7_nD2;A8LYE7_nD1	251-400;1-245,401-485	YbaK/ProRS associated domain;Class II aaRS and biotin synthetases	YbaK/ProRS associated domain;Class II aaRS and biotin synthetases	YbaK/ProRS associated domain;Class II aaRS and biotin synthetases	0.408	584
	Q5JGE1	Thermococcus kodakarensis (strain ATCC BAA-918 / JCM 12380 / KOD1) (Pyrococcus kodakaraensis (strain KOD1))	2	2	Correct	93.9411	0.98	No	No	Q5JGE1_nD1	21-264	Undecaprenyl diphosphate synthase	Undecaprenyl diphosphate synthase	Undecaprenyl diphosphate synthase	0.439	264
	C3PME7	Rickettsia africae (strain ESF-5)	2	2	Correct	95.9579	0.98	No	No						0.486	234
	Q8U3E3	Pyrococcus furiosus (strain ATCC 43587 / DSM 3638 / JCM 8422 / Vc1)	2	5	Incorrect	80.7033	0.98	No	No	Q8U3E3_nD2	236-345	Bacillus chorismate mutase-like	Tubulin C-terminal domain-like	Tubulin C-terminal domain-like	0.448	408
	D4GTL8	Haloferax volcanii (strain ATCC 29605 / DSM 3757 / JCM 8879 / NBRC 14742 / NCIMB 2012 / VKM B-1768 / DS2) (Halobacterium volcanii)	2	2	Correct	97.2142	0.98	No	No	D4GTL8_nD1	1-195	alpha/beta knot	alpha/beta knot	alpha/beta knot	0.417	198
	A6LAM2	Parabacteroides distasonis (strain ATCC 8503 / DSM 20701 / CIP 104284 / JCM 5825 / NCTC 11152)	2	2	Correct	96.181	0.98	No	No	A6LAM2_nD2;A6LAM2_nD1	286-345;6-285	C-terminal domain in some PLP-dependent transferases;PLP-dependent transferases	C-terminal domain in some PLP-dependent transferases;PLP-dependent transferases	C-terminal domain in some PLP-dependent transferases;PLP-dependent transferases	0.368	345
	Q130N3	Rhodopseudomonas palustris (strain BisB5)	2	2	Correct	96.134	0.98	No	No	Q130N3_nD1	1-205	P-loop domains-like	P-loop domains-related	P-loop containing nucleoside triphosphate hydrolases	0.41	212
	A6TY44	Staphylococcus aureus (strain JH1)	2	2	Correct	95.8559	0.98	No	No	A6TY44_nD1;A6TY44_nD2	1-60;61-224	SP0561-like;Four-helical up-and-down bundle	SP0561-like;Hemerythrin	SP0561-like;Hemerythrin	0.964	224
SYY_BRADU	Q89M63	Bradyrhizobium diazoefficiens (strain JCM 10833 / BCRC 13528 / IAM 13628 / NBRC 14792 / USDA 110)	2	2	Correct	92.3045	0.98	No	No	Q89M63_nD2;Q89M63_nD1	336-415;1-335	beta-Grasp;HUP domain-like	Ubiquitin-related;HUP domains	Alpha-L RNA-binding motif;HUP domains	0.445	417
	A6H0T6	Flavobacterium psychrophilum (strain ATCC 49511 / DSM 21280 / CIP 103535 / JIP02/86)	2	2	Correct	90.8994	0.98	No	No	A6H0T6_nD3;A6H0T6_nD1;A6H0T6_nD2	391-509;6-195;196-390	Alpha-lytic protease prodomain-like;Flavodoxin-like;HUP domain-like	GMP synthetase C-terminal dimerisation domain;Class I glutamine amidotransferase-like;HUP domains	GMP synthetase C-terminal dimerisation domain;Class I glutamine amidotransferase-like;HUP domains	0.522	509
	Q9PJP3	Chlamydia muridarum (strain MoPn / Nigg)	2	2	Correct	92.8259	0.98	No	No	Q9PJP3_nD3	551-605	HhH/H2TH	SAM/DNA-glycosylase	SAM domain-like	0.503	610
	B9M0V8	Geotalea daltonii (strain DSM 22248 / JCM 15807 / FRC-32) (Geobacter daltonii)	2	2	Correct	93.8614	0.98	No	No	B9M0V8_nD1	1-120,286-330	Isocitrate/Isopropylmalate dehydrogenase-like	Isocitrate/Isopropylmalate dehydrogenase-like	Isocitrate/Isopropylmalate dehydrogenase-like	0.426	346
	Q88CT3	Pseudomonas putida (strain ATCC 47054 / DSM 6125 / CFBP 8728 / NCIMB 11950 / KT2440)	2	2	Correct	95.1646	0.98	No	No						0.491	379
	O84585	Chlamydia trachomatis (strain D/UW-3/Cx)	2	2	Correct	93.9916	0.98	No	No	O84585_nD4;O84585_nD3;O84585_nD1;O84585_nD2	536-630;226-535;1-60;61-225	Anticodon-binding domain of Class II aaRS;Class II aaRS and biotin synthetases;beta-Grasp;LuxS, MPP, ThrRS/AlaRS common domain	Anticodon-binding domain of Class II aaRS;Class II aaRS and biotin synthetases;Ubiquitin-related;LuxS, MPP, ThrRS/AlaRS common domain	Anticodon-binding domain of Class II aaRS;Class II aaRS and biotin synthetases;Ubiquitin-like;ThrRS/AlaRS editing domain	0.405	635
	Q8YAE0	Listeria monocytogenes serovar 1/2a (strain ATCC BAA-679 / EGD-e)	2	2	Correct	95.9141	0.98	No	No						0.365	245
	P0CAV1	Caulobacter vibrioides (strain ATCC 19089 / CB15) (Caulobacter crescentus)	2	2	Correct	83.8653	0.98	No	No						0.398	208
	B4RDU4	Phenylobacterium zucineum (strain HLK1)	2	2	Correct	96.9025	0.98	No	No						0.422	380
	Q5FKI5	Lactobacillus acidophilus (strain ATCC 700396 / NCK56 / N2 / NCFM)	2	2	Correct	93.6922	0.99	No	No	Q5FKI5_nD1	1-330	Class II aaRS and biotin synthetases	Class II aaRS and biotin synthetases	Class II aaRS and biotin synthetases	0.425	428
MEND_LEUMM	Q03Y61	Leuconostoc mesenteroides subsp. mesenteroides (strain ATCC 8293 / DSM 20343 / BCRC 11652 / CCM 1803 / JCM 6124 / NCDO 523 / NBRC 100496 / NCIMB 8023 / NCTC 12954 / NRRL B-1118 / 37Y)	2	4	Incorrect	95.095	0.99	No	No	Q03Y61_nD1;Q03Y61_nD2;Q03Y61_nD3	1-195;196-350;351-540	Thiamin diphosphate-binding fold (THDP-binding);Rossmann-like	Thiamin diphosphate-binding fold (THDP-binding);Rossmann-related	Thiamin diphosphate-binding fold (THDP-binding);DHS-like NAD/FAD-binding domain	0.389	541
	A7H053	Campylobacter curvus (strain 525.92)	2	2	Correct	94.8756	0.99	No	No	A7H053_nD2;A7H053_nD1	121-285;1-120,286-320	Isocitrate/Isopropylmalate dehydrogenase-like	Isocitrate/Isopropylmalate dehydrogenase-like	Isocitrate/Isopropylmalate dehydrogenase-like	0.384	329
	B1JGZ6	Yersinia pseudotuberculosis serotype O:3 (strain YPIII)	2	2	Correct	79.288	0.99	No	No						0.275	154
	A3PLD1	Cereibacter sphaeroides (strain ATCC 17029 / ATH 2.4.9) (Rhodobacter sphaeroides)	2	2	Correct	96.8894	0.99	No	No						0.472	298
	Q8E680	Streptococcus agalactiae serotype III (strain NEM316)	2	2	Correct	93.4865	0.99	No	No						0.413	228
	A7H3U1	Campylobacter jejuni subsp. doylei (strain ATCC BAA-1458 / RM4099 / 269.97)	2	2	Correct	96.4918	0.99	No	No	A7H3U1_nD1	1-235	Rossmann-like	Rossmann-related	S-adenosyl-L-methionine-dependent methyltransferases	0.372	235
	Q8PW60	Methanosarcina mazei (strain ATCC BAA-159 / DSM 3647 / Goe1 / Go1 / JCM 11833 / OCM 88) (Methanosarcina frisia)	2	2	Correct	85.7901	0.99	No	No	Q8PW60_nD1;Q8PW60_nD2	1-150;156-410	Alpha-beta plaits;Rossmann-like	Glutamyl tRNA-reductase catalytic, N-terminal domain;Rossmann-related	Glutamyl tRNA-reductase catalytic, N-terminal domain;NAD(P)-binding Rossmann-fold domains	0.405	448
	Q3BRF1	Xanthomonas campestris pv. vesicatoria (strain 85-10)	2	2	Correct	96.3375	0.99	No	No	Q3BRF1_nD1	1-150	alpha/beta knot	alpha/beta knot	alpha/beta knot	0.509	156
	Q1JC96	Streptococcus pyogenes serotype M12 (strain MGAS2096)	2	2	Correct	97.1903	0.99	No	No	Q1JC96_nD1	1-279	Thymidylate synthase/dCMP hydroxymethylase	Thymidylate synthase/dCMP hydroxymethylase	Thymidylate synthase/dCMP hydroxymethylase	0.309	279
	Q4UKB5	Rickettsia felis (strain ATCC VR-1525 / URRWXCal2) (Rickettsia azadi)	2	2	Correct	88.7772	0.99	No	No	Q4UKB5_nD1;Q4UKB5_nD2	6-80;91-318	Alpha-lytic protease prodomain-like;P-loop domains-like	Fe-S cluster assembly (FSCA) domain-like;P-loop domains-related	Fe-S cluster assembly (FSCA) domain-like;P-loop containing nucleoside triphosphate hydrolases	0.451	318
HEM1_CALBD	B9MRJ1	Caldicellulosiruptor bescii (strain ATCC BAA-1888 / DSM 6725 / KCTC 15123 / Z-1320) (Anaerocellum thermophilum)	2	2	Correct	92.761	0.99	No	No	B9MRJ1_nD2;B9MRJ1_nD1	146-394;1-145	Glutamyl tRNA-reductase dimerization domain;Alpha-beta plaits	Glutamyl tRNA-reductase dimerization domain;Glutamyl tRNA-reductase catalytic, N-terminal domain	Glutamyl tRNA-reductase dimerization domain;Glutamyl tRNA-reductase catalytic, N-terminal domain	0.261	394
	B5ZA47	Helicobacter pylori (strain G27)	2	2	Correct	96.1028	0.99	No	No	B5ZA47_nD1	1-370	TIM beta/alpha-barrel	TIM barrels	TIM barrels	0.435	371
BIOB_STACT	B9DKN5	Staphylococcus carnosus (strain TM300)	2	2	Correct	95.5188	0.99	No	No	B9DKN5_nD1	6-330	TIM beta/alpha-barrel	TIM barrels	TIM barrels	0.412	336
	Q9PQ02	Ureaplasma parvum serovar 3 (strain ATCC 700970)	2	2	Correct	95.9999	0.99	No	No						0.48	173
	B0SC03	Leptospira biflexa serovar Patoc (strain Patoc 1 / Ames)	2	2	Correct	95.3858	0.99	No	No	B0SC03_nD1	1-264	Alpha-beta plaits	Pseudouridine synthase	Pseudouridine synthase	0.347	264
	P47518	Mycoplasma genitalium (strain ATCC 33530 / DSM 19775 / NCTC 10195 / G37) (Mycoplasmoides genitalium)	2	2	Correct	95.1496	0.99	No	No	P47518_nD1	6-180	PRTase-like	PRTase-like	PRTase-like	0.401	180
	A1R0H8	Borrelia turicatae (strain 91E135)	2	2	Correct	95.3671	0.99	No	No	A1R0H8_nD1	1-315	Metallo-hydrolase/oxidoreductase	Metallo-hydrolase/oxidoreductase	Metallo-hydrolase/oxidoreductase	0.346	319
	A5VB97	Rhizorhabdus wittichii (strain DSM 6014 / CCUG 31198 / JCM 15750 / NBRC 105917 / EY 4224 / RW1) (Sphingomonas wittichii)	2	2	Correct	81.1203	0.99	No	No						0.308	224
	A6TRX5	Alkaliphilus metalliredigens (strain QYMF)	2	2	Correct	95.0261	1	No	No	A6TRX5_nD1;A6TRX5_nD2	1-135;141-280	Diaminopimelate epimerase-like	Diaminopimelate epimerase-like	Diaminopimelate epimerase-like	0.392	283
	B8CX89	Halothermothrix orenii (strain H 168 / OCM 544 / DSM 9562)	2	2	Correct	95.9619	1	No	No						0.383	389
	Q14GM4	Francisella tularensis subsp. tularensis (strain FSC 198)	2	4	Incorrect	93.0868	1	No	No	Q14GM4_nD1;Q14GM4_nD2	1-130,306-340;131-305	Isocitrate/Isopropylmalate dehydrogenase-like	Isocitrate/Isopropylmalate dehydrogenase-like	Isocitrate/Isopropylmalate dehydrogenase-like	0.379	348
	Q5L5P0	Chlamydia abortus (strain DSM 27085 / S26/3) (Chlamydophila abortus)	2	2	Correct	96.2305	1	No	No	Q5L5P0_nD2	361-435	C-terminal domain in some PLP-dependent transferases	C-terminal domain in some PLP-dependent transferases	C-terminal domain in some PLP-dependent transferases	0.398	437
	Q8PM31	Xanthomonas axonopodis pv. citri (strain 306)	2	2	Correct	95.294	1	No	No	Q8PM31_nD1	6-170	jelly-roll	Double-stranded beta-helix	Double-stranded beta-helix	0.5	176
	A3N4V9	Burkholderia pseudomallei (strain 668)	2	2	Correct	85.8162	1	No	No	A3N4V9_nD1	31-295	HUP domain-like	HUP domains	HUP domains	0.276	331
	Q5H049	Xanthomonas oryzae pv. oryzae (strain KACC10331 / KXO85)	2	2	Correct	95.6989	1	No	No	Q5H049_nD1	1-105	OB-fold	Nucleic acid-binding protein	Nucleic acid-binding protein	0.517	464
	A5GJT7	Synechococcus sp. (strain WH7803)	2	3	Incorrect	93.0738	1	No	No	A5GJT7_nD2;A5GJT7_nD1	196-500;31-195	Class II aaRS and biotin synthetases;LuxS, MPP, ThrRS/AlaRS common domain	Class II aaRS and biotin synthetases;LuxS, MPP, ThrRS/AlaRS common domain	Class II aaRS and biotin synthetases;ThrRS/AlaRS editing domain	0.439	610
SYY_ORITB	A5CC73	Orientia tsutsugamushi (strain Boryong) (Rickettsia tsutsugamushi)	2	2	Correct	90.3266	1	No	No	A5CC73_nD2;A5CC73_nD1	331-410;1-330	beta-Grasp;HUP domain-like	Ubiquitin-related;HUP domains	Alpha-L RNA-binding motif;HUP domains	0.371	413
	O07896	Treponema pallidum (strain Nichols)	2	2	Correct	95.4995	1	No	No	O07896_nD1	1-310	Metallo-hydrolase/oxidoreductase	Metallo-hydrolase/oxidoreductase	Metallo-hydrolase/oxidoreductase	0.321	310
	A0PXK8	Clostridium novyi (strain NT)	3	3	Correct	96.7322	1	Yes	No	A0PXK8_nD1;A0PXK8_nD2	1-250;251-450	Nucleotide-diphospho-sugar transferases;Single-stranded left-handed beta-helix	Nucleotide-diphospho-sugar transferases;Trimeric LpxA-like enzymes	Nucleotide-diphospho-sugar transferases;Trimeric LpxA-like enzymes	0.483	456
	Q0BE25	Burkholderia ambifaria (strain ATCC BAA-244 / AMMD) (Burkholderia cepacia (strain AMMD))	3	3	Correct	95.2289	1	Yes	No	Q0BE25_nD1	1-100	MurF and HprK N-domain-like	MurF and HprK N-domain-like	MurF and HprK N-domain-like	0.432	364
	Q3AKJ8	Synechococcus sp. (strain CC9605)	3	3	Correct	96.5541	1	Yes	No	Q3AKJ8_nD2;Q3AKJ8_nD1	251-445;1-250	Single-stranded left-handed beta-helix;Nucleotide-diphospho-sugar transferases	Trimeric LpxA-like enzymes;Nucleotide-diphospho-sugar transferases	Trimeric LpxA-like enzymes;Nucleotide-diphospho-sugar transferases	0.418	450
	B9M701	Geotalea daltonii (strain DSM 22248 / JCM 15807 / FRC-32) (Geobacter daltonii)	3	3	Correct	96.067	1	Yes	No	B9M701_nD1;B9M701_nD2	1-255;256-450	Nucleotide-diphospho-sugar transferases;Single-stranded left-handed beta-helix	Nucleotide-diphospho-sugar transferases;Trimeric LpxA-like enzymes	Nucleotide-diphospho-sugar transferases;Trimeric LpxA-like enzymes	0.455	457
	A1VN50	Polaromonas naphthalenivorans (strain CJ2)	3	3	Correct	95.8532	1	Yes	No	A1VN50_nD2;A1VN50_nD1	101-355;1-100	Single-stranded left-handed beta-helix;MurF and HprK N-domain-like	Trimeric LpxA-like enzymes;MurF and HprK N-domain-like	Trimeric LpxA-like enzymes;MurF and HprK N-domain-like	0.466	355
	A2BZ94	Prochlorococcus marinus (strain MIT 9515)	4	4	Correct	95.2822	1	No	No	A2BZ94_nD1;A2BZ94_nD2	6-165;166-400	HUP domain-like;Argininosuccinate synthetase-C	HUP domains;Argininosuccinate synthetase-C	HUP domains;Argininosuccinate synthetase-C	0.465	404
	O51522	Borreliella burgdorferi (strain ATCC 35210 / DSM 4680 / CIP 102532 / B31) (Borrelia burgdorferi)	4	4	Correct	93.4023	1	No	No	O51522_nD2	281-533	Flavodoxin-like	Class I glutamine amidotransferase-like	Class I glutamine amidotransferase-like	0.467	533
	P74324	Synechocystis sp. (strain PCC 6803 / Kazusa)	4	4	Correct	92.1135	1	No	No	P74324_nD1	16-210	a+b domain in carbohydrate phosphatases	a+b domain in carbohydrate phosphatases	a+b domain in carbohydrate phosphatases	0.451	347
AROC_DEHMC	Q3ZZI6	Dehalococcoides mccartyi (strain CBDB1)	4	4	Correct	93.2861	1	No	No	Q3ZZI6_nD1	1-360	Chorismate synthase, AroC	Chorismate synthase, AroC	Chorismate synthase, AroC	0.433	364
	B4S9U5	Pelodictyon phaeoclathratiforme (strain DSM 5477 / BU-1)	4	4	Correct	95.5151	1	No	No	B4S9U5_nD1;B4S9U5_nD2	6-175;176-395	HUP domain-like;Argininosuccinate synthetase-C	HUP domains;Argininosuccinate synthetase-C	HUP domains;Argininosuccinate synthetase-C	0.501	400
	Q28PG8	Jannaschia sp. (strain CCS1)	4	4	Correct	89.935	1	No	No	Q28PG8_nD1	6-165	PRTase-like	PRTase-like	PRTase-like	0.477	172
	P13257	Methanosarcina barkeri	4	4	Correct	94.3036	1	No	No	P13257_nD2	161-395	Argininosuccinate synthetase-C	Argininosuccinate synthetase-C	Argininosuccinate synthetase-C	0.455	396
	P78003	Mycoplasma pneumoniae (strain ATCC 29342 / M129 / Subtype 1) (Mycoplasmoides pneumoniae)	4	2	Incorrect	95.1332	1	No	No						0.463	383
	Q47HM4	Dechloromonas aromatica (strain RCB)	4	2	Incorrect	97.3281	1	No	No						0.48	312
	Q311P4	Oleidesulfovibrio alaskensis (strain ATCC BAA-1058 / DSM 17464 / G20) (Desulfovibrio alaskensis)	4	4	Correct	92.3199	1	No	No	Q311P4_nD1	11-264	TIM beta/alpha-barrel	TIM barrels	TIM barrels	0.49	264
XDH1_HALVD	D4GP29	Haloferax volcanii (strain ATCC 29605 / DSM 3757 / JCM 8879 / NBRC 14742 / NCIMB 2012 / VKM B-1768 / DS2) (Halobacterium volcanii)	4	2	Incorrect	92.4695	1	No	No	D4GP29_nD1;D4GP29_nD2;D4GP29_F1_nD1;D4GP29_F1_nD2	6-150,311-378;151-310;21-150,311-370;11-20,151-310	Rossmann-like;FwdE/GAPDH domain-like	Rossmann-related;Glyceraldehyde-3-phosphate dehydrogenase-like, C-terminal domain	NAD(P)-binding Rossmann-fold domains;Glyceraldehyde-3-phosphate dehydrogenase-like, C-terminal domain	0.334	390
	Q1RJV8	Rickettsia bellii (strain RML369-C)	4	4	Correct	93.3791	1	No	No						0.515	294
	B7LYD8	Escherichia coli O8 (strain IAI1)	4	4	Correct	97.6889	1	No	No	B7LYD8_nD1;B7LYD8_nD2	1-50;51-455	Composite domain of metallo-dependent hydrolases;TIM beta/alpha-barrel	Composite domain of metallo-dependent hydrolases;TIM barrels	Composite domain of metallo-dependent hydrolases;TIM barrels	0.407	461
	Q72W01	Leptospira interrogans serogroup Icterohaemorrhagiae serovar copenhageni (strain Fiocruz L1-130)	4	4	Correct	93.3109	1	No	No	Q72W01_nD1	1-368	Chorismate synthase, AroC	Chorismate synthase, AroC	Chorismate synthase, AroC	0.513	380
	Q58327	Methanocaldococcus jannaschii (strain ATCC 43067 / DSM 2661 / JAL-1 / JCM 10045 / NBRC 100440) (Methanococcus jannaschii)	4	4	Correct	92.6938	1	No	No						0.357	574
RUVA_EHRCR	Q2GHE2	Ehrlichia chaffeensis (strain ATCC CRL-10679 / Arkansas)	4	4	Correct	91.1927	1	No	No	Q2GHE2_nD2;Q2GHE2_nD3;Q2GHE2_nD1	66-140;146-190;1-65	HhH/H2TH;RuvA-C;OB-fold	SAM/DNA-glycosylase;RuvA-C, UBA, CRAL/TRIO-N, HBS1;Nucleic acid-binding protein	SAM domain-like;UBA-like domain;Nucleic acid-binding protein	0.295	190
	C4L1B9	Exiguobacterium sp. (strain ATCC BAA-1283 / AT1b)	1	2	Incorrect	90.9528	1	No	No	C4L1B9_nD1	121-175	tRNA delta(2)-isopentenylpyrophosphate transferase helical insertion domain	tRNA delta(2)-isopentenylpyrophosphate transferase helical insertion domain	tRNA delta(2)-isopentenylpyrophosphate transferase helical insertion domain	0.483	311

## Sheet: Table_S6
Protein Name	UniProt ID	Organism	Annotated/Assumed Oligomeric State	AF Predicted Oligomeric State	Correct Using AF2?	Monomer pLDDT	Max Foldseek TM Score	Membrane Localisation?	Multipass?	Domain ID	PDB Range	X Group Name	H Group Name	T Group Name	MMseqs2 Sequence Similarity Score	Sequence_Length
	A0A0A0VBX4	Theraphosa blondi (Goliath birdeating spider)	2	1	Incorrect	83.9623	0.666	No	No	P83747_nD1	1-35	omega toxin-like	omega toxin-related	omega toxin-related	0.657	35
	A0A0A7GEY4	Caretta caretta (Loggerhead sea turtle)	2	2	Correct	82.4634	0.333	No	No	P0CAP0_nD1;e2b5bA1	1-35;A:1-36	Defensin-like	Defensin-related	Defensin-related	0.972	36
	A0A0A7HFE6	Euplotes raikovi	2	2	Correct	93.7213	0.729	No	No	P26888_nD1	1-35	Protozoan pheromone proteins	Protozoan pheromone proteins	Protozoan pheromone proteins	0.729	37
SPHE1_APTPA	A0A0A7HIX6	Aptenodytes patagonicus (King penguin)	2	2	Correct	90.5345	0.973	No	No	P83429_nD1	1-38	Defensin-like	Defensin-related	Defensin-related	0.973	38
SPHE2_APTPA	A0A0B0QJR1	Aptenodytes patagonicus (King penguin)	2	2	Correct	89.9285	1	No	No	P83430_nD1;e1ut3A1	1-38;A:1-38	Defensin-like	Defensin-related	Defensin-related	1	38
	A0A0B4JDK1	Euplotes raikovi	1	1	Correct	92.5584	1	No	No	P26887_nD1;e1eryA1	1-39;A:1-39	Protozoan pheromone proteins	Protozoan pheromone proteins	Protozoan pheromone proteins	1	39
SDMI_SPOLI	A0A0C5XL88	Spodoptera littoralis (Egyptian cotton leafworm)	2	2	Correct	91.5857	0.205	No	No	P83411_nD1	1-40	Diapausin	Diapausin	Diapausin	0.615	40
MPAA5_AMBEL	A0A0D1DWQ2	Ambrosia artemisiifolia var. elatior (Short ragweed)	2	2	Correct	78.9364	0.272	No	No	P02878_nD1	1-45	Amb V allergen	Amb V allergen	Amb V allergen	0	45
	P0A6K3	Oiketicus kirbyi (Bagworm moth)	1	1	Correct	92.6317	0.178	No	No	P83421_nD1	6-45	Diapausin	Diapausin	Diapausin	0.641	45
	A0A0H2UR93	Viscum album (European mistletoe)	4	4	Correct	97.2248	1	No	Yes	P83554_nD1;e1orlA1	1-45;A:1-46	Crambin-like	Crambin-like	Crambin-like	1	46
	A0A0H2URG7	Luffa aegyptiaca (Sponge gourd)	1	1	Correct	86.2052	1	No	No	P56568_nD1;e2l37A1;e6o3sA1	1-45;A:1-43;A:1-47	Toxic hairpin	Ribosome-inactivating protein luffin P1	Ribosome-inactivating protein luffin P1	1	47
MCPI_NERVS	A0A0H2VCA1	Nerita versicolor (Four-tooth nerite)	3	2	Incorrect	87.378	1	No	No	e5mrvC1;e4a94C1;e4a94D1;P86912_nD1	C:1-53;C:3-53;D:3-53;1-53	EGF-like	Carboxypeptidase inhibitor	Carboxypeptidase inhibitor	1	53
	A0A0H2WWV6	Locusta migratoria (Migratory locust)	3	3	Correct	86.3128	0.196	No	No	P83428_nD1	11-50	Kazal-type serine protease inhibitors-like	Kazal-type serine protease inhibitors	Kazal-type serine protease inhibitors	0	55
	A0A0H3CDY2	Bacillus phage phi29 (Bacteriophage phi-29)	2	2	Correct			No	No	e2le2A1;e2le2B1;e3zoqC1;e3zoqB2	A:1-56;B:1-56;C:4-56;B:8-55	GP2-like	P56	P56	1	56
IKP1_PHYSA	A0A0H3JNB0	Phyllomedusa sauvagei (Sauvage's leaf frog)	3	3	Correct	95.7497	0.436	No	Yes	P83578_nD1	1-58	Kazal-type serine protease inhibitors-like	Kazal-type serine protease inhibitors	Kazal-type serine protease inhibitors	0.526	58
	P0A6V4	Buchnera aphidicola subsp. Cinara cedri (strain Cc)	4	4	Correct	95.7651	0.759	No	No	Q057H7_nD1	1-50	CsrA-like	CsrA-like	CsrA-like	0.763	59
	A0A0H3JRU9	Thermotoga maritima (strain ATCC 43589 / DSM 3109 / JCM 10099 / NBRC 100826 / MSB8)	4	4	Correct	96.3989	1	No	No	P46797_nD1;e1vjwA1;e1rofA1	1-60;A:1-59	4Fe-4S ferredoxin	4Fe-4S ferredoxin	4Fe-4S ferredoxin	1	60
Protein YoaG	P0A780	Escherichia coli (strain K12)	1	1	Correct	80.8399	1	No	No	P64496_F1_nD1;e1neiA1;e1neiB1	6-60;A:1-60;B:201-260	Hypothetical protein YoaG	Hypothetical protein YoaG	Hypothetical protein YoaG	1	60
	A0A0H3KP92	Homo sapiens (Human)	2	1	Incorrect	81.0708	0.885	No	No	P04732_F1_nD1	1-60	Metallothionein	Metallothionein	Metallothionein	0.885	61
	A0A0H3LM39	Homo sapiens (Human)	2	2	Correct	79.5048	0.819	No	No	P04733_F1_nD1	1-60	Metallothionein	Metallothionein	Metallothionein	0.833	61
	A0A0H3MDW1	Homo sapiens (Human)	2	1	Incorrect	77.6161	0.819	No	No	P07438_F1_nD1	1-60	Metallothionein	Metallothionein	Metallothionein	0.819	61
	A0A0K0MJ13	Oryctolagus cuniculus (Rabbit)	1	1	Correct	79.7196	0.852	No	No	P11957_nD1	1-60	Metallothionein	Metallothionein	Metallothionein	0.852	61
	A0A0K2H5X8	Ovis aries (Sheep)	1	1	Correct	81.6664	0.852	No	No	P67982_nD1	1-60	Metallothionein	Metallothionein	Metallothionein	0.852	61
MT2D_RABIT	A0A0P0E482	Oryctolagus cuniculus (Rabbit)	2	2	Correct	79.2943	0.852	No	No	P80291_nD1	1-60	Metallothionein	Metallothionein	Metallothionein	0.852	61
MT2E_RABIT	A0A140NAP5	Oryctolagus cuniculus (Rabbit)	1	1	Correct	78.8929	0.836	No	No	P80292_nD1	1-60	Metallothionein	Metallothionein	Metallothionein	0.836	61
	A0A1E1FFL1	Homo sapiens (Human)	2	2	Correct	78.9811	0.852	No	No	P80294_F1_nD1	1-60	Metallothionein	Metallothionein	Metallothionein	0.852	61
	A0A2N6JFX7	Homo sapiens (Human)	2	2	Correct	79.8341	0.868	No	No	P80297_F1_nD1	1-60	Metallothionein	Metallothionein	Metallothionein	0.868	61
	Q9D495	Yersinia enterocolitica serotype O:8 / biotype 1B (strain NCTC 13174 / 8081)	2	1	Incorrect	87.6836	1	No	No	e2btiA1;e2btiB1	A:-1-58;B:-2-56	CsrA-like	CsrA-like	CsrA-like	0.983	61
	A0A411EZW9	Oryctolagus cuniculus (Rabbit)	1	2	Incorrect	77.9884	0.838	No	No	P18055_nD1;e2mrbA1;e1mrbA1	1-60;A:1-30;A:32-61	Metallothionein	Metallothionein	Metallothionein	0.838	62
HIP2_RHOTE	A0A4V8H042	Rhodocyclus tenuis (Rhodospirillum tenue)	2	2	Correct	98.0095	1	No	No	e1isuA1;e1isuB1;P33678_nD1	A:1-62;B:1-62;1-60	HIPIP (high potential iron protein)	HIPIP (high potential iron protein)	HIPIP (high potential iron protein)	1	62
IBB1_LUPAL	A0A646QV53	Lupinus albus (White lupine)	2	2	Correct	94.3898	0.645	No	No	P85172_nD1	1-63	Bowman-Birk inhibitor, BBI-like	Bowman-Birk inhibitor, BBI-like	Bowman-Birk inhibitor, BBI-like	0.781	63
	A0AIS5	Dendroaspis angusticeps (Eastern green mamba)	2	2	Correct	94.2236	0.619	No	No	P60237_nD1	1-63	Snake toxin-like	Snake toxin-like	Snake toxin-like	0.639	63
	A0AK82	Homo sapiens (Human)	2	2	Correct	78.5318	1	No	Yes	e1fd3A1;e1fd4B1;e1fd4D1;e1fd4M1;e1e4qA1;e1fd4N1;e1fd4A1;e1fd4G1;e1fd4F1;e1fd4I1;e1fd4L1;e1fd3C1;e1fd4H1;e1fd4K1;e1fd3D1;e1fd4P1;e1fd4O1;e1fd4E1;e1fd4C1;e1fd3B1	A:1-41;B:1-41;D:1-41;M:1-41;A:28-64;N:1-41;G:1-41;F:1-41;I:1-41;L:1-41;C:1-40;H:1-41;K:1-41;P:1-41;O:1-41;E:1-41;C:1-41;B:1-40	Defensin-like	Defensin-related	Defensin-related	1	64
	A0AKU3	Echis carinatus (Saw-scaled viper)	2	1	Incorrect	93.1792	1	No	No	e1rmrA1	A:1-64	Blood coagulation inhibitor (disintegrin)	Blood coagulation inhibitor (disintegrin)	Blood coagulation inhibitor (disintegrin)	1	64
	P0A7D7	Legionella pneumophila (strain Paris)	3	2	Incorrect	89.6497	0.796	No	No	Q5X6W9_nD1	1-50	CsrA-like	CsrA-like	CsrA-like	0.758	64
Beta-defensin 106 (Beta-defensin 6) (BD-6) (DEFB-6) (Defensin, beta 106)	A0ALT4	Homo sapiens (Human)	2	2	Correct	82.1202	0.977	No	No	e2lwlA1;Q8N104_F1_nD1	A:1-45;21-55	Defensin-like	Defensin-related	Defensin-related	0.977	65
	A0B5C3	Cairina moschata (Muscovy duck)	1	1	Correct	88.2897	0.44	No	No	P83039_nD1	11-60	Kazal-type serine protease inhibitors-like	Kazal-type serine protease inhibitors	Kazal-type serine protease inhibitors	0.462	65
	A0B624	Dendroaspis angusticeps (Eastern green mamba)	2	4	Incorrect	90.3625	0.969	No	No	P60234_nD1	1-65	Snake toxin-like	Snake toxin-like	Snake toxin-like	0.984	65
	A0B6C1	Desulfocurvibacter africanus (Desulfovibrio africanus)	2	2	Correct	90.624	1	No	No	P00210_nD1;e1fxrA1;e1daxA1;e1dfdA1;e1fxrB1	1-65;A:1-64;B:1-64	4Fe-4S ferredoxin	4Fe-4S ferredoxin	4Fe-4S ferredoxin	1	65
CSRA_COLP3	Q23529	Colwellia psychrerythraea (strain 34H / ATCC BAA-681) (Vibrio psychroerythus)	2	1	Incorrect	89.6223	0.962	No	No	Q487H4_nD1	1-50	CsrA-like	CsrA-like	CsrA-like	0.963	65
NLTP2_APIGA	A0B6S6	Apium graveolens var. rapaceum (Celeriac)	2	2	Correct	90.482	0.439	No	Yes	P86809_nD1	6-65	Bifunctional inhibitor/lipid-transfer protein/seed storage 2S albumin-like	Bifunctional inhibitor/lipid-transfer protein/seed storage 2S albumin/Protein HNS-dependent expression A HdeA	Bifunctional inhibitor/lipid-transfer protein/seed storage 2S albumin	0.523	67
IBB1_DIOGL	A0B6U3	Dioclea glabra	1	1	Correct	88.8407	0.651	No	No	P82469_nD1	1-60	Bowman-Birk inhibitor, BBI-like	Bowman-Birk inhibitor, BBI-like	Bowman-Birk inhibitor, BBI-like	0.656	67
	A0B879	Yersinia pestis	2	2	Correct	89.3318	0.82	No	No	e2k5sA1;P0A3X0_nD1	A:2-67;1-65	HHA-like	Hemolysin expression modulating protein HHA	Hemolysin expression modulating protein HHA	1	67
SCL3_LEIHE	A0B8B3	Leiurus hebraeus (Deathstalker scorpion)	2	2	Correct	95.0776	1	No	No	e1bmrA1;e1fh3A1;e7k18B1;P56678_nD1	A:1-68;A:1-67;B:1-67;1-65	omega toxin-like	omega toxin-related	Scorpion toxin-like	1	67
Beta-defensin 1 (BD-1) (hBD-1) (Defensin, beta 1)	A0B9Q9	Homo sapiens (Human)	2	2	Correct	81.817	1	No	No	e1ijuD1;e1ijuB1;e1kj5A1;e1ijuC1;e1e4sA1;e1ijuA1;e1ijvB1;e2nleA1;e2nlhA1;e2nlqA1;e2nlbA1;e2nlcA1;e2nldA1;e2nlgA1;e2plzA1;e2nlbB1;e2nlbC1;e2nlbD1;e2nlcB1;e1ijvA1	D:1-36;B:1-36;A:1-36;C:1-36;A:33-68	Defensin-like	Defensin-related	Defensin-related	1	68
	Q9ZGI3	Escherichia phage lambda (Bacteriophage lambda)	2	2	Correct		0.469	No	No	e1hywA1;e2l6qA1;e2l6rA1	A:1-58;A:1-62	Head-to-tail joining protein W, gpW	Head-to-tail joining protein W, gpW	Head-to-tail joining protein W, gpW	0.512	68
	A0FKN6	Geobacillus stearothermophilus (strain DSM 13240 / CIP 106956 / 10)	1	1	Correct	93.5874	0.681	No	No	A0A0K2H5X8_nD1	1-65	GP2-like	Bacterial RNA polymerase subunit epsilon	Bacterial RNA polymerase subunit epsilon	0.948	71
	A0JNW5	Halorhodospira halophila (Ectothiorhodospira halophila)	1	2	Incorrect	96.9737	1	No	No	e2hipA1;e1pijA1;e1pihA1;e2hipB1	A:1-71;A:3-73;B:1-71	HIPIP (high potential iron protein)	HIPIP (high potential iron protein)	HIPIP (high potential iron protein)	1	71
	A0JR71	Bacillus subtilis (strain 168)	2	2	Correct	75.7164	1	No	No	e2dlbA1;e2dlbB1	A:2002-2071;B:4002-4071	YopT-like	YopT-like	YopT-like	1	72
CSRA_CLONN	Q217L2	Clostridium novyi (strain NT)	2	2	Correct	86.7398	0.478	No	No	A0PZZ6_nD1	1-65	CsrA-like	CsrA-like	CsrA-like	0.478	72
	Q8XDZ4	Lachnoclostridium phytofermentans (strain ATCC 700394 / DSM 18823 / ISDg) (Clostridium phytofermentans)	2	2	Correct	87.2718	0.557	No	No	A9KSQ2_nD1	1-55	CsrA-like	CsrA-like	CsrA-like	0.549	72
	A0JR91	Ambrosia trifida (Giant ragweed)	2	2	Correct	64.5765	0.269	No	No	e2bbgA1;e1bbgA1;e3bbgA1	A:1-40	Amb V allergen	Amb V allergen	Amb V allergen	1	73
	Q5GSS3	Escherichia phage P1 (Bacteriophage P1)	1	1	Correct		0.318	No	No	e3hryA1;e3hs2C1;e3k33B1;e3kh2E1;e3kh2F1;e3kh2G1;e3kh2H1;e3hs2F1;e3hs2H1;e3hs2E1;e3hs2A1;e3hs2G1;e3hryB1;e3hs2B1;e3hs2D1;e3k33C2;e3k33D2;e3hryC1;e4zlxA1;e4zlxB1	A:1-67;C:1-58;B:1-67;E:2-73;F:2-73;G:2-73;H:2-73;F:1-55;H:1-55;E:1-54;A:1-56;G:1-52;B:1-55;B:1-56;D:1-56;C:1-50;D:2-50;C:2-49;A:1-45;B:1-45	YefM-like	YefM-like	YefM-like	0.36	73
	P0A7G5	Rubrivivax gelatinosus (Rhodocyclus gelatinosus)	1	1	Correct	97.5241	0.569	No	No	P00265_nD1	1-74	HIPIP (high potential iron protein)	HIPIP (high potential iron protein)	HIPIP (high potential iron protein)	0.583	74
	A0JV33	Euplotes raikovi	2	2	Correct	73.9705	1	No	Yes	e6e6oA1;P10774_nD1;e2erlA1;e1ercA1	A:1-40;36-75	Protozoan pheromone proteins	Protozoan pheromone proteins	Protozoan pheromone proteins	1	75
MER10_EUPRA	A0JZ49	Euplotes raikovi	2	2	Correct	74.1088	1	No	No	e1erpA1;P12350_nD1	A:1-38;36-75	Protozoan pheromone proteins	Protozoan pheromone proteins	Protozoan pheromone proteins	1	75
	A0JZB9	Euplotes raikovi	2	2	Correct	71.5461	1	No	No	P26886_nD1;e1erdA1	41-75;A:1-40	Protozoan pheromone proteins	Protozoan pheromone proteins	Protozoan pheromone proteins	1	75
	E2DWQ7	Capsicum annuum (Capsicum pepper)	2	1	Incorrect	91.5821	0.489	No	No	Q43413_nD1	27-75	omega toxin-like	omega toxin-related	Scorpion toxin-like	0.553	75
	P0A7I8	Escherichia coli (strain ATCC 8739 / DSM 1576 / NBRC 3972 / NCIMB 8545 / WDCM 00012 / Crooks)	2	2	Correct	97.4479	1	No	No	B1IRZ6_nD1	1-75	Tautomerase/MIF-like	Tautomerase/MIF	Tautomerase/MIF	1	75
	P0A7J0	Klebsiella pneumoniae (strain 342)	2	2	Correct	97.7381	0.729	No	No	B5XWY0_nD1	1-75	Tautomerase/MIF-like	Tautomerase/MIF	Tautomerase/MIF	0.729	75
	A0JZC2	Escherichia coli O157:H7	1	1	Correct	86.2206	1	No	No	P0AE65_nD1	1-75	ChaB-like	ChaB-like	ChaB-like	1	76
HIP2_HALHA	A0K3L6	Halorhodospira halophila (Ectothiorhodospira halophila)	2	1	Incorrect	95.7211	0.7	No	No	P04169_nD1	6-75	HIPIP (high potential iron protein)	HIPIP (high potential iron protein)	HIPIP (high potential iron protein)	0.71	76
	A0K3V9	Severe acute respiratory syndrome coronavirus (SARS-CoV)	2	2	Correct			No	Yes	e2mm4A1;e5x29A1;e5x29B1;e5x29C1;e5x29D1;e5x29E1	A:8-65;B:8-65;C:8-65;D:8-65;E:8-65	Envelope small membrane protein	Envelope small membrane protein	Envelope small membrane protein	0.919	76
	P0A8D7	Cronobacter sakazakii (strain ATCC BAA-894) (Enterobacter sakazakii)	2	1	Incorrect	97.5245	0.56	No	No	A7MK78_nD1	1-75	Tautomerase/MIF-like	Tautomerase/MIF	Tautomerase/MIF	0.56	76
	P0A8D8	Pectobacterium carotovorum subsp. carotovorum (strain PC1)	2	1	Incorrect	97.0826	0.459	No	No	C6DH49_nD1	1-75	Tautomerase/MIF-like	Tautomerase/MIF	Tautomerase/MIF	0.459	76
CSRA_DESHD	G3XD76	Desulfitobacterium hafniense (strain DSM 10664 / DCB-2)	3	3	Correct	87.3776	0.5	No	No	B8FTV6_nD1	1-60	CsrA-like	CsrA-like	CsrA-like	0.473	77
	P0A8H3	Escherichia coli (strain K12 / DH10B)	2	2	Correct	96.5539	1	No	No	B1XDG9_nD1	1-75	Tautomerase/MIF-like	Tautomerase/MIF	Tautomerase/MIF	1	77
	P0A8V7	Escherichia coli (strain K12 / MC4100 / BW2952)	2	2	Correct	96.6227	1	No	No	C4ZWN2_nD1	1-75	Tautomerase/MIF-like	Tautomerase/MIF	Tautomerase/MIF	1	77
	P0A8W0	Escherichia coli (strain K12)	2	2	Correct	96.7446	1	No	No	P31992_F1_nD1;e1gyxA1;e1gyxB1;e1gyjA1;e1gyjB1;e1gyyA1;e1gyyB1	1-75;A:1-76;B:1-76	Tautomerase/MIF-like	Tautomerase/MIF	Tautomerase/MIF	1	77
CSRA_GEOMG	P0A8Y5	Geobacter metallireducens (strain ATCC 53774 / DSM 7210 / GS-15)	2	2	Correct	90.6576	0.518	No	No	Q39YJ1_nD1	1-55	CsrA-like	CsrA-like	CsrA-like	0.518	78
	P0A962	Escherichia phage RB69 (Bacteriophage RB69)	4	4	Correct			No	No	e3ig9A1;e3ig9B1;e3ig9C1;e3ig9D1;e3igeA1;e3igeB1	A:2-76;B:1-77;C:2-76;D:2-76;B:2-76	Small outer capsid protein (Soc)	Small outer capsid protein (Soc)	Small outer capsid protein (Soc)	1	78
	Q21WT2	Desulfovibrio vulgaris subsp. vulgaris (strain DP4)	3	3	Correct	90.5816	0.518	No	No	A1VG70_nD1	1-55	CsrA-like	CsrA-like	CsrA-like	0.627	78
	Q8XE94	Escherichia coli	4	4	Correct	88.5951	1	No	No	e2rh2A1;e1vieA1;e2gqvA1;e2rk1A1;e1vifA1;e2rk2A1;e3sfmA1;e2p4tA1;e6nxzA1;e6ny0A1	A:21-78;A:22-77	SH3	SH3	SH3	1	78
	A0K573	Panulirus argus (Caribbean spiny lobster)	2	2	Correct	69.0792	0.184	No	No	B3EWX6_nD1	31-65	Defensin-like	Defensin-related	Defensin-related	0	79
	A0K5U6	Sus scrofa (Pig)	2	2	Correct	67.506	0.25	No	No	P15782_nD1	6-79	Saposin-like	Saposin-like	Saposin-like	0.84	79
	Q7MAK6	Yersinia pseudotuberculosis serotype O:3 (strain YPIII)	1	1	Correct	96.0406	0	No	No	B1JQ83_nD1	6-79	XRCC4 C-terminal oligomerization domain	XRCC4 C-terminal oligomerization domain	XRCC4 C-terminal oligomerization domain	0.759	79
	Q7MB46	Salmonella schwarzengrund (strain CVM19633)	2	2	Correct	96.0801	0	No	No	B4TPU9_nD1	1-79	XRCC4 C-terminal oligomerization domain	XRCC4 C-terminal oligomerization domain	XRCC4 C-terminal oligomerization domain	0.949	79
	Q7MH54	Escherichia coli O157:H7 (strain EC4115 / EHEC)	3	3	Correct	96.3064	0	No	No	B5YZ66_nD1	1-79	XRCC4 C-terminal oligomerization domain	XRCC4 C-terminal oligomerization domain	XRCC4 C-terminal oligomerization domain	1	79
	Q7MIV9	Hamiltonella defensa subsp. Acyrthosiphon pisum (strain 5AT)	4	4	Correct	96.1523	0	No	No	C4K415_nD1	1-79	XRCC4 C-terminal oligomerization domain	XRCC4 C-terminal oligomerization domain	XRCC4 C-terminal oligomerization domain	0.443	79
	Q7MP62	Salmonella paratyphi A (strain ATCC 9150 / SARB42)	2	2	Correct	96.109	0	No	No	Q5PIS1_nD1	1-79	XRCC4 C-terminal oligomerization domain	XRCC4 C-terminal oligomerization domain	XRCC4 C-terminal oligomerization domain	0.949	79
	Q8DW33	Serratia proteamaculans (strain 568)	2	1	Incorrect	95.3186	0	No	No	A8GL99_nD1	6-79	XRCC4 C-terminal oligomerization domain	XRCC4 C-terminal oligomerization domain	XRCC4 C-terminal oligomerization domain	0.759	79
	Q8DXM9	Salmonella paratyphi B (strain ATCC BAA-1250 / SPB7)	1	2	Incorrect	96.1051	0	No	No	A9MZH7_nD1	1-79	XRCC4 C-terminal oligomerization domain	XRCC4 C-terminal oligomerization domain	XRCC4 C-terminal oligomerization domain	0.949	79
	A0K775	Aliivibrio fischeri (strain ATCC 700601 / ES114) (Vibrio fischeri)	2	2	Correct	88.2409	1	No	No	e2jvwA1	A:1-82	LEM/SAP HeH motif-like	PF09905 (DUF2132)	PF09905 (DUF2132)	1	80
	A0KAG0	Homo sapiens (Human)	2	2	Correct	81.6717	1	No	No	e1pe311;e1e9tA1;e1pe321;e6v1cA1;Q07654_F1_nD1	1:1-55;A:1-55;2:1-55;A:4-56;42-90	Trefoil/Plexin domain-like	Trefoil/Plexin domain-like	Trefoil/Plexin domain-like	1	80
	A0KAM1	Naja atra (Chinese cobra)	1	1	Correct	92.196	1	No	Yes	P60301_nD1;e2crtA1;e1xt3B1;e1xt3A1;e2crsA1;e1h0jB1;e1i02A1;e1h0jC1;e2bhiB1;e1h0jA1;e2bhiA1	21-80;A:1-60;B:1-60;C:1-60	Snake toxin-like	Snake toxin-like	Snake toxin-like	1	81
	P0A9C9	Thiococcus pfennigii (Thiocapsa pfennigii)	2	4	Incorrect	90.9262	0.388	No	No	P00263_nD1	6-80	HIPIP (high potential iron protein)	HIPIP (high potential iron protein)	HIPIP (high potential iron protein)	0.438	81
	Q7MQK8	Human immunodeficiency virus type 1 group M subtype B (isolate BH10) (HIV-1)	4	2	Incorrect			No	Yes	e2n28A1	A:1-81	HIV-1 VPU cytoplasmic domain	HIV-1 VPU cytoplasmic domain	HIV-1 VPU cytoplasmic domain	0.975	81
VPU_HV1S1	Q8XJE1	Human immunodeficiency virus type 1 group M subtype B (isolate SF162) (HIV-1)	2	2	Correct			No	Yes	e1vpuA1;e2k7yA1	A:37-81	HIV-1 VPU cytoplasmic domain	HIV-1 VPU cytoplasmic domain	HIV-1 VPU cytoplasmic domain	0.8	81
	A0KAS4	Marichromatium purpuratum (Chromatium purpuratum)	2	2	Correct	96.1854	1	No	No	P59860_nD1;e3hipB1;e3hipA1;e3hipC1	1-80;B:102-181;A:102-183;C:102-183	HIPIP (high potential iron protein)	HIPIP (high potential iron protein)	HIPIP (high potential iron protein)	1	82
	A0KEN2	Niallia circulans (Bacillus circulans)	1	1	Correct	91.3872	0.192	No	No	Q4H4E3_nD1	6-80	ACP-like	Acyl-carrier protein (ACP)	Acyl-carrier protein (ACP)	0	82
	P0A9D9	Brevibacillus brevis (strain 47 / JCM 6285 / NBRC 100599)	3	3	Correct	86.603	0.493	No	No	C0Z6W4_nD1	1-65	CsrA-like	CsrA-like	CsrA-like	0.609	82
VM2_BITAR	A0KFI1	Bitis arietans (African puff adder)	2	2	Correct	95.8475	1	No	No	P17497_nD1;e2mop11;e2mp511	1-83;1:1-83	Blood coagulation inhibitor (disintegrin)	Blood coagulation inhibitor (disintegrin)	Blood coagulation inhibitor (disintegrin)	1	83
H1A01_CYRHA	A0KG32	Cyriopagopus hainanus (Chinese bird spider)	2	2	Correct	72.0992	1	No	No	D2Y1X6_nD1;e1nixA1	51-80;A:1-34	omega toxin-like	omega toxin-related	omega toxin-related	1	83
	A0KG57	Cyriopagopus hainanus (Chinese bird spider)	2	2	Correct	69.7695	1	No	No	D2Y1Y3_nD1	51-80	omega toxin-like	omega toxin-related	omega toxin-related	1	83
	A0KHH3	Marichromatium gracile (Chromatium gracile)	3	3	Correct	97.7292	0.853	No	No	P00262_nD1	6-80	HIPIP (high potential iron protein)	HIPIP (high potential iron protein)	HIPIP (high potential iron protein)	0.853	83
	A0KHV1	Thermochromatium tepidum (Chromatium tepidum)	2	2	Correct	97.8401	1	No	No	e1iuaA1;e1eytA1;e2flaA1;e2amsA1;e3a38A1;e3a39A1;e5d8vA1;e5wqqA1;e5wqrA1;e6aiqA1;e6airA1;e7c52b1	A:1-83;b:1-83	HIPIP (high potential iron protein)	HIPIP (high potential iron protein)	HIPIP (high potential iron protein)	1	83
	C9X1G5	Escherichia coli O157:H7	1	1	Correct	91.6822	0.975	No	No	P0AC64_nD1	1-83	Thioredoxin-like	Thioredoxin-like	Thioredoxin-like	0.987	83
C554_HALH2	P0A9F1	Halomonas halodenitrificans (strain ATCC 12084 / NCIMB 8669) (Paracoccus halodenitrificans)	2	2	Correct	96.6071	0.53	No	No	P00105_nD1	1-83	Cytochrome c-like	Cytochrome c	Cytochrome c	0.592	83
ICIW_WHEAT	A0KIH3	Triticum aestivum (Wheat)	2	1	Incorrect	86.3506	0.906	No	No	P82977_nD1	21-84	CI-2 family of serine protease inhibitors-like	CI-2 family of serine protease inhibitors	CI-2 family of serine protease inhibitors	0.855	84
	P0A9H7	Mycobacterium tuberculosis (strain ATCC 25618 / H37Rv)	2	2	Correct	85.5106	1	No	No	P9WF43_F1_nD1;e5oayA1;e6onoA1;e6onoC1;e6onuA1;e6onuC1;e6onuE1;e6onuG1	1-80;A:1-76;A:2-73;C:2-75;E:2-73;G:2-74	4Fe-4S binding domain in Dna2	4Fe-4S protein WhiB1	4Fe-4S protein WhiB1	1	84
	A0KJH4	Cyriopagopus hainanus (Chinese bird spider)	2	2	Correct	68.1237	0.918	No	No	D2Y228_nD1	56-85	omega toxin-like	omega toxin-related	omega toxin-related	0.918	85
Coiled-coil-helix-coiled-coil-helix domain-containing protein 7	A0KJM0	Homo sapiens (Human)	2	2	Correct	84.7654	1	No	No	e2lqtA1;Q9BUK0_F1_nD1	A:14-85;11-80	p8-MTCP1-related	p8-MTCP1-related	p8-MTCP1-related	1	85
COMM domain-containing protein 6	A0KJT2	Homo sapiens (Human)	4	2	Incorrect	85.3686	1	No	Yes	Q7Z4G1_F1_nD1	16-80	ssDNA-binding transcriptional regulator domain-like	ssDNA-binding transcriptional regulator domain	ssDNA-binding transcriptional regulator domain	1	85
SWEET_LEPBP	P0A9K9	Leptospira biflexa serovar Patoc (strain Patoc 1 / ATCC 23582 / Paris)	1	1	Correct	94.9191	1	Yes	Yes	e4qncA1;e4qncB1;B0SR19_nD1;e5uhqA1;e5uhqB1;e5uhqC1;e5uhqD1;e5uhsA1;e5uhsB1	A:1-81;B:1-82;6-80;A:1-85;B:1-81;C:1-80;D:1-81	TOG superfamily	SWEET transporter	SWEET transporter	1	85
	P0A9L3	Bacillus velezensis (strain DSM 23117 / BGSC 10A6 / LMG 26770 / FZB42) (Bacillus amyloliquefaciens subsp. plantarum)	2	2	Correct	90.439	0.56	No	No	A7Z7F0_nD1	6-85	Cell division protein ZapA-like	Cell division protein ZapA-like	Cell division protein ZapA-like	0.56	85
	P0A9S1	Thiocapsa roseopersicina	2	2	Correct	97.2873	0.788	No	No	P00261_nD1	6-85	HIPIP (high potential iron protein)	HIPIP (high potential iron protein)	HIPIP (high potential iron protein)	0.821	85
ICI_LUMTE	A0KMI5	Lumbricus terrestris (Common earthworm)	2	2	Correct	90.1994	0.523	No	No	P83472_nD1	21-85	CI-2 family of serine protease inhibitors-like	CI-2 family of serine protease inhibitors	CI-2 family of serine protease inhibitors	0.555	86
	A0KQA6	Cyriopagopus hainanus (Chinese bird spider)	2	1	Incorrect	73.9953	0.971	No	No	D2Y232_nD1;e1rygA1;e1niyA1;e1ryvA1	51-85;A:1-35	omega toxin-like	omega toxin-related	omega toxin-related	1	86
SWEET_BRADU	P0AB89	Bradyrhizobium diazoefficiens (strain JCM 10833 / BCRC 13528 / IAM 13628 / NBRC 14792 / USDA 110)	4	4	Correct	96.129	0.463	Yes	Yes	Q89G85_nD1	6-85	TOG superfamily	SWEET transporter	SWEET transporter	1	86
3SO8_OPHHA	P0ABD8	Ophiophagus hannah (King cobra)	2	1	Incorrect	87.107	1	No	No	A8N286_nD1;e3hh7A1;e3hh7B1	21-85;A:1-65;B:1-65	Snake toxin-like	Snake toxin-like	Snake toxin-like	1	86
	A0KR67	Bos taurus (Bovine)	2	2	Correct	97.1352	1	No	No	P07107_nD1;e1hb6A1;e1hb8A1;e1acaA1;e1hb8C1;e1hb8B1;e1ntiA1;e1nvlA1;e2abdA1	1-85;A:1-86;C:1-86;B:1-86	Acyl-CoA binding protein-like	Acyl-CoA binding protein-like	Acyl-CoA binding protein-like	1	87
	A0KRL6	Homo sapiens (Human)	2	1	Incorrect	97.2592	1	No	No	e2cb8A1;e2cb8B1;e2fj9A1;P07108_F1_nD1	A:2-87;B:3-87;1-85	Acyl-CoA binding protein-like	Acyl-CoA binding protein-like	Acyl-CoA binding protein-like	1	87
	A0KRY8	Rattus norvegicus (Rat)	2	2	Correct	97.5598	0.825	No	No	P11030_F1_nD1	1-85	Acyl-CoA binding protein-like	Acyl-CoA binding protein-like	Acyl-CoA binding protein-like	0.825	87
	A0KS72	Sus scrofa (Pig)	2	2	Correct	97.0421	0.918	No	No	P12026_nD1	1-85	Acyl-CoA binding protein-like	Acyl-CoA binding protein-like	Acyl-CoA binding protein-like	0.93	87
	A0KSR6	Mus musculus (Mouse)	1	1	Correct	97.558	0.825	No	No	P31786_F1_nD1	1-85	Acyl-CoA binding protein-like	Acyl-CoA binding protein-like	Acyl-CoA binding protein-like	0.825	87
	P0ABE5	Geobacillus sp. (strain WCH70)	1	1	Correct	90.3217	0.679	No	No	C5D5R1_nD1	6-80	Cell division protein ZapA-like	Cell division protein ZapA-like	Cell division protein ZapA-like	0.674	87
	A0KT86	Bryopsis maxima (Green alga)	1	2	Incorrect	97.1932	0.611	No	Yes	P11448_nD1	6-88	Cytochrome c-like	Cytochrome c	Cytochrome c	0.619	88
Stannin (AG8_1)	A0KWW2	Homo sapiens (Human)	1	1	Correct	65.3233	0	No	Yes	O75324_F1_nD1	11-50	Glycophorin-A transmembrane domain	Glycophorin-A transmembrane domain	Glycophorin-A transmembrane domain	1	88
	A0KYD1	Enterococcus faecalis (strain ATCC 700802 / V583)	2	2	Correct	97.8401	1	No	Yes	e1ptfA1;e1qfrA1;e1fu0A1;e1fu0B1	A:1-87;B:101-187	HPr-like	HPr-like	HPr-like	1	88
	A0KZA9	Escherichia coli (strain K12)	2	2	Correct	92.0082	1	No	No	e2oxlA1;e2oxlB1;P75993_F1_nD1	A:25-86;B:25-86;1-85	HHA-like	Regulator of acid resistance influenced by indole (AriR)	Regulator of acid resistance influenced by indole (AriR)	1	88
	A0KZS2	Mus musculus (Mouse)	2	1	Incorrect	91.4824	0	No	No	e4r3qB1;e4r3qA1;e6h86A1;e6h86B1	B:12-85;A:13-85;A:10-85;B:10-85	Synaptonemal complex central element protein SYCE3	Synaptonemal complex central element protein SYCE3	Synaptonemal complex central element protein SYCE3	1	88
	P0ABN1	Escherichia coli (strain K12)	3	3	Correct	95.0549	1	No	No	P64559_F1_nD1;e1x6iA1;e1x6iB1;e1x6jA1;e6b58B1;e6b58D1	1-85;A:0-88;B:201-287;A:1-88;B:6-84;D:7-84	YgfY-like (DUP399, Pfam03937)	YgfY-like (DUP399, Pfam03937)	YgfY-like (DUP399, Pfam03937)	1	88
	P0ABR9	Marinobacter nauticus (Marinobacter hydrocarbonoclasticus)	4	2	Incorrect	96.2809	0.976	No	No	P82903_nD1;e1cnoG1;e1cnoD1;e1cnoA1;e1cnoB1;e1cnoE1;e1cnoC1;e1cnoH1;e1cnoF1	1-85;G:1-86;D:1-86;A:1-86;B:1-86;E:1-86;C:1-86;H:1-86;F:1-86	Cytochrome c-like	Cytochrome c	Cytochrome c	0.988	88
SWEET_ECOU3	P0ABS5	Escherichia coli (strain UMEA 3162-1)	1	5	Incorrect	95.3211	1	Yes	Yes	P0DMV3_nD1;e4x5mA1;e4x5mB1;e4x5mC1;e4x5nA1;e4x5nB1;e4x5nC1;e4x5nD1	6-85;A:2-87;B:1-89;C:2-89;A:2-89;B:2-89;C:1-89;D:1-89	TOG superfamily	SWEET transporter	SWEET transporter	1	89
	P0ABY3	Bacillus cereus (strain ATCC 10987 / NRS 248)	2	1	Incorrect	87.457	0.535	No	No	Q72ZI7_nD1	1-85	Cell division protein ZapA-like	Cell division protein ZapA-like	Cell division protein ZapA-like	0.564	89
	P0AC64	Homo sapiens (Human)	1	1	Correct	95.4542	0.929	No	No	e1cmiA1;e1cmiB1;e3zkfE1;e3zkfA1;e3zkfK1;e3zkeC1;e3zkeA1;e3zkeG1;e3zkeK1;e3zkfG1;e3zkeI1;e3zkfI1;e3zkfC1;e3zkeE1;e6gzjA1;e6gzlA1;e6sc2I1;e6rlbI1;e6rlbJ1;e6rlbK1	A:5-89;B:5-89;E:3-89;A:1-85;K:1-85;C:1-85;G:1-85;I:1-85;E:1-85;A:2-89;A:3-89;I:4-89;J:4-89;K:4-89	DLC	DLC	DLC	1	89
	P0ACE7	Rattus norvegicus (Rat)	2	2	Correct	95.6708	0.932	No	No	P63170_F1_nD1;e1f3cA1;e1f95B1;e1f95A1;e1f3cB1;e1f96B1;e1f96A1	6-89;A:3-89;B:3-89	DLC	DLC	DLC	1	89
	P0ACF8	Rattus norvegicus (Rat)	2	2	Correct	95.6951	1	No	No	Q78P75_F1_nD1;e1pwkA1;e1pwjA1	6-89;A:3-91;A:3-89	DLC	DLC	DLC	1	89
	Q9CLT2	Chlorolobion braunii (Green alga)	1	1	Correct	97.0169	1	No	Yes	Q09099_nD1;e1ctjA1;e1a2sA1;e1cedA1	6-89;A:1-89	Cytochrome c-like	Cytochrome c	Cytochrome c	1	89
	A0KZS6	Dermatophagoides pteronyssinus (European house dust mite)	2	2	Correct	81.0354	0.979	No	No	e4zceA1;e4zceB1;L7N6F8_nD1	A:43-90;B:43-90;46-90	Invertebrate chitin-binding proteins	Invertebrate chitin-binding proteins	Invertebrate chitin-binding proteins	1	90
NLTP1_VIGRR	A0L0M2	Vigna radiata var. radiata (Mung bean)	2	2	Correct	90.1351	1	No	Yes	e1siyA1;P83434_nD1	A:1-91;1-90	Bifunctional inhibitor/lipid-transfer protein/seed storage 2S albumin-like	Bifunctional inhibitor/lipid-transfer protein/seed storage 2S albumin/Protein HNS-dependent expression A HdeA	Bifunctional inhibitor/lipid-transfer protein/seed storage 2S albumin	1	91
LYR motif-containing protein 4	A0L0R3	Homo sapiens (Human)	2	2	Correct	93.5733	0.987	No	No	e5usrD1;e5usrB1;e5usrF1;e5usrH1;e6oddB1;e6wi2B1;Q9HD34_F1_nD1;e5wgbB1;e5wlwF1;e5wkpB1;e5wkpF1;e5wlwB1;e6nzuB1;e6nzuF1;e6uxeB1;e6w1dB1;e6wihB1	D:4-83;B:4-79;F:4-78;H:3-79;B:18-91;B:3-85;6-85;B:3-77;F:3-85;B:5-85;F:4-85;F:5-85;B:2-86;B:2-85	LYR protein	LYR protein	LYR protein	0.989	91
	A0L113	Bacillus subtilis (strain 168)	2	2	Correct	92.6164	1	No	No	O32127_nD1;e2kl5A1	1-90;A:1-110	Uncharacterized protein yutD	Uncharacterized protein yutD	Uncharacterized protein yutD	1	91
	P0AD61	Staphylococcus aureus (strain MW2)	4	2	Incorrect	91.7914	0.942	No	No	Q7A161_nD1;e2odmA1;e2odmB1	6-85;A:5-87;B:4-91	EF2458-like	EF2458-like	EF2458-like	1	91
	A0L1S2	Escherichia coli (strain B / BL21-DE3)	2	2	Correct	95.6771	0.988	No	No	A0A140NAP5_nD1	6-90	RelE-like	RelE-like	RelE-like	1	92
Phospholemman (FXYD domain-containing ion transport regulator 1) (Sodium/potassium-transporting ATPase subunit FXYD1)	A0L2D8	Homo sapiens (Human)	2	2	Correct	71.0083	0.209	No	Yes	e2jo1A1	A:1-72	FXYD family	FXYD family	FXYD family	1	92
	P0AD68	Saccharomyces cerevisiae (strain ATCC 204508 / S288c) (Baker's yeast)	2	1	Incorrect	93.9545	1	No	No	Q02647_F1_nD1;e4ds1A1;e4ds1C1;e4ht6A1;e4ht6C1;e4ht6E1	6-90;A:1-92;C:1-81;A:7-92;C:7-92;E:7-92	DLC	DLC	DLC	1	92
	P0AE65	Pyrobaculum islandicum (strain DSM 4184 / JCM 9189 / GEO3)	1	1	Correct	95.2606	0.465	No	No	A1RSV1_nD1	6-90	IF3-like	AlbA-like	AlbA-like	0.506	92
SH3 domain-binding glutamic acid-rich-like protein 3	A0L7S8	Mus musculus (Mouse)	2	2	Correct	96.5454	1	No	Yes	e1t1vA1;e1j0fA1;e1t1vB1;Q91VW3_F1_nD1	A:1-93;A:8-100;B:1-93;1-90	Thioredoxin-like	Thioredoxin-like	Thioredoxin-like	1	93
	A0L9E2	Homo sapiens (Human)	2	1	Incorrect	70.9457	1	No	Yes	e2lxzA1;e3i5wA1;e4e82A1;e1zmpA1;e1zmpC1;e1zmpB1;e1zmpD1;e3i5wB1;e4e86E1;e4e86H1;e4e86C1;e4e86G1;e4e83A1;e4e86D1;e4e86B1;e4e82B1;e4e86F1;e4e86L1;e4e83B1;Q01523_F1_nD1	A:1-32;C:1-32;B:1-32;D:1-31;E:1-32;H:1-32;G:1-32;D:1-32;F:1-32;L:1-32;66-94	Defensin-like	Defensin-related	Defensin-related	1	94
	A0LF67	Lyophyllum decastes (Fried chicken mushroom)	2	2	Correct	88.3056	1	No	No	A7UNK4_nD1;e4ndsA1;e4ndsB1;e4ndtA1;e4nduA1;e4nduB1;e4ndvA1;e4ndvB1	1-90;A:1-94;B:1-94	Yeast killer toxin-like	Yeast killer toxin-like	Yeast killer toxin-like	1	94
	P0AE85	Homo sapiens (Human)	2	2	Correct	85.4585	1	No	No	e1g2tA1;e1g2sA1;Q9Y258_F1_nD1	A:1-71;31-90	IL8-related	IL8-related	IL8	1	94
	A0LFP6	Bungarus multicinctus (Many-banded krait)	2	2	Correct	89.9063	0.986	No	No	e2btxA1;e1ikcA1;e1abtA1;e1kfhA1;e1idhA1;e1hc9B1;e1rgjA1;e1ljzA1;e1hoyA1;e1idgA1;e2abxA1;e1bxpA1;e2abxB1;e1kc4A1;e1haaA1;e1ik8A1;e1jbdA1;e1idiA1;e1hajA1;e1l4wA1	A:1-74;B:1-74	Snake toxin-like	Snake toxin-like	Snake toxin-like	1	95
	A0LG38	Conus generalis (General cone)	2	1	Incorrect	65.7786	1	No	No	e4x9zA1;e4x9zB1	A:2-50;B:3-50	omega toxin-like	Dimeric conotoxin alphaD-GeXXA	Dimeric conotoxin alphaD-GeXXA	1	95
1,2-phenylacetyl-CoA epoxidase, subunit B	A0LGM1	Escherichia coli (strain K12)	2	2	Correct	89.6323	0.936	No	No	P76078_F1_nD1	6-65	GP2-like	phenylacetate-CoA oxygenase subunit PaaB	phenylacetate-CoA oxygenase subunit PaaB	0.915	95
	O35052	Tomato aspermy virus (TAV)	2	2	Correct		0.189	No	No	e3cz3A1;e2zi0A1;e2zi0B1;e3cz3B1;e3cz3C1;e3cz3D1	A:3-58;A:5-64;B:4-58;B:3-58;C:5-58;D:3-58	Protein 2b	Protein 2b	Protein 2b	0.274	95
	P0AEE3	Homo sapiens (Human)	3	3	Correct	86.3584	1	No	No	e1el0A1;e4oijA1;e4oijB1;e4oikA1;e4oikB1;P22362_F1_nD1	A:1-74;A:4-74;B:4-74;A:1-73;B:1-73;31-95	IL8-related	IL8-related	IL8	1	96
	P0AEJ2	Chlamydia abortus (strain DSM 27085 / S26/3) (Chlamydophila abortus)	1	1	Correct	90.3622	0.297	No	No	Q5L6F1_nD1	6-90	Ribonuclease PH domain 2-like	YbaB	YbaB	0.346	96
	A0LHM0	Homo sapiens (Human)	1	1	Correct	69.4536	1	No	No	e6dmmA1;e6dmmB1;e6dmmC1;e6dmmD1;e6dmmE1;e6dmmF1;e6dmmG1;e6dmmH1;e6dmmI1;e6dmmJ1;e6dmmK1;e6dmmL1;e6dmqA1;e6dmqB1;e6dmqC1;e6dmqD1;e6dmqE1;e6dmqF1;e6dmqG1;e6dmqH1	A:1-33;B:1-31;C:1-33;D:1-31;E:1-33;F:1-31;G:1-31;H:1-32;I:1-32;J:1-33;K:1-32;L:1-32;A:1-32;B:1-33;C:1-31;D:1-33;E:1-31;F:1-33;H:1-31	Defensin-like	Defensin-related	Defensin-related	1	97
	A0LII3	Hypocrea jecorina (Trichoderma reesei)	2	1	Incorrect	80.2264	1	No	No	e2fz6A1;e2fz6B1;e2fz6C1;e2fz6D1;e2gvmA1;e2gvmB1;e2gvmC1;e2gvmD1	A:2-73;B:7-75;C:5-75;D:6-74;A:6-75;B:6-75;C:6-75;D:6-75	Hydrophobin	Hydrophobin	Hydrophobin	1	97
	O35167	Influenza A virus (strain A/Memphis/1/1971 H3N2)	3	1	Incorrect			No	Yes	e6ougA1;e6ougB1;e6ougC1;e6ougD1;e6ougE1;e6ougF1;e6ougG1;e6ougH1	A:22-56;B:24-56;C:23-56;D:23-56;E:23-56;F:23-56;G:23-56;H:23-57	Influenza A M2 transmembrane domain	Influenza A M2 transmembrane domain	Influenza A M2 transmembrane domain	0	97
SWEET_VIBSN	P0AEJ4	Vibrio sp. (strain N418)	2	2	Correct	94.6423	1	Yes	Yes	e4qndA1;F9RBV9_nD1	A:1-97;1-95	TOG superfamily	SWEET transporter	SWEET transporter	1	97
	A0LIL7	Bacillus subtilis (strain 168)	2	2	Correct	82.2832	0.243	No	Yes	P25955_nD1	6-95	Pili subunits	Pili subunits	Pili subunits	0	98
	A0LK14	Severe acute respiratory syndrome coronavirus (SARS-CoV)	2	2	Correct			No	No	e2cmeA1;e2cmeH1;e2cmeC1;e2cmeF1;e2cmeD1	A:9-98;H:10-98;C:10-98;F:10-98;D:10-98	SARS ORF9b-like	SARS ORF9b-like	SARS ORF9b-like	0.866	98
	P0AEU7	Homo sapiens (Human)	3	3	Correct	88.7582	0.971	No	No	e4xdxA1;e5d14A1;e5wdzA1;e6n2uA1;e6lfmD1;e6lfmE1;e6lfoD1;e6wzmE1;e6wzmF1;P10145_F1_nD1;e1icwB1;e1ikmA1;e1il8A1;e1ilqB1;e2il8B1;e1qe6B1;e1ilpB1;e1il8B1;e3il8A1;e1ilqA1	A:3-72;A:1-70;A:1-66;A:1-69;D:2-72;E:6-72;D:2-65;E:3-66;F:2-66;26-99;B:7-69;A:5-69;B:5-69	IL8-related	IL8-related	IL8	1	99
	A0LN73	Homo sapiens (Human)	1	1	Correct	75.919	0	No	No	e2ou1B1;e2ou1C1;e2ou1D1;e2ou1E1;e2ou1F1;e2ou1G1;e2ou1H1;e2ou1I1;e2ou1J1;e2ou1K1;e2ou1L1;e1l6lA1;e1l6lB1;e1l6lC1;e1l6lD1;e1l6lE1;e1l6lF1;e1l6lG1;e1l6lH1;e2ou1A1	B:4-76;C:4-76;D:4-76;E:4-76;F:4-76;G:4-76;H:4-76;I:4-76;J:4-76;K:4-76;L:4-76;A:4-77;B:4-77;C:2-77;D:2-77;E:2-77;F:2-77;G:2-75;H:2-75;A:4-76	Apolipoprotein A-II	Apolipoprotein A-II	Apolipoprotein A-II	0.56	100
	A0LQX9	Pan troglodytes (Chimpanzee)	2	2	Correct	75.0086	0	No	No	Q8MIQ5_nD1	31-95	Apolipoprotein C-III	Apolipoprotein C-III	Apolipoprotein C-III	0.56	100
	A0LV85	Homo sapiens (Human)	1	1	Correct	67.4918	1	No	No	e3qteA1;e1zmqA1;e1zmqB1;e1zmqC1;e1zmqD1;e3qteC1;e3qteB1;e3qteD1;Q01524_F1_nD1	A:1-32;B:1-32;C:1-32;D:1-32;72-100	Defensin-like	Defensin-related	Defensin-related	1	100
	Q5AR31	Rattus norvegicus (Rat)	2	2	Correct	85.575	0.885	No	No	P30348_F1_nD1	36-95	IL8-related	IL8-related	IL8	0.888	100
	Q8XK30	Mus musculus (Mouse)	1	2	Incorrect	84.2951	1	No	No	P10889_F1_nD1;e1mi2A1;e1mi2B1;e3n52A1;e3n52B1;e3n52C1;e3n52D1	36-95;A:7-70;B:7-70;A:5-71;B:2-72;C:5-71;D:1-70	IL8-related	IL8-related	IL8	1	100
	Q9H040	Roseiflexus castenholzii (strain DSM 13941 / HLO8)	2	1	Incorrect	91.7541	0.477	No	No	A7NFA1_nD1	1-95	Ribonuclease PH domain 2-like	YbaB	YbaB	0.5	100
	P0AEY3	Homo sapiens (Human)	2	2	Correct	75.7794	1	No	No	e1f9rA1;e1f9rC1;e1pfmB1;e1pfmD1;e1pfnC1;e1f9qA1;e1f9sA1;e1f9qB1;e1rhpB1;e1rhpD1;e1rhpA1;e1f9rB1;e1f9qD1;e1f9rD1;e1pfmC1;e1f9qC1;e1f9sC1;e1pfnA1;e1f9sB1;e1rhpC1	A:8-70;C:208-270;B:8-70;D:8-70;C:8-70;B:109-170;B:108-170;D:308-370;C:209-270	IL8-related	IL8-related	IL8	1	101
FIS_SHESA	Q2YV69	Shewanella sp. (strain ANA-3)	2	2	Correct	90.1593	0.603	No	No	A0KS72_nD1	11-100	HTH	HTH	Three-helical HTH	0.627	101
	A0LWR6	Mus musculus (Mouse)	2	2	Correct	54.7503	0	No	No	e2lmkA1	A:46-102	Pheromone ESP1	Pheromone ESP1	Pheromone ESP1	1	102
	A0LYK2	Mycobacterium tuberculosis (strain CDC 1551 / Oshkosh)	2	2	Correct	84.8634	1	No	No	P9WF40_nD1	16-90	4Fe-4S binding domain in Dna2	4Fe-4S protein WhiB1	4Fe-4S protein WhiB1	1	102
	P0AF03	Nostoc sp. (strain PCC 7120 / SAG 25.82 / UTEX 2576)	3	3	Correct	94.1141	0.895	No	No	e1r5qA1	A:4-99	KaiA/RbsU domain-like	KaiA/RbsU domain	KaiA/RbsU domain	1	102
	A0LZ43	Homo sapiens (Human)	1	1	Correct	84.316	0.987	No	No	e6zzeA1;e6zzfA1;P55000_F1_nD1;e2muoA1;e2mupA1	A:100-181;21-103	Snake toxin-like	Snake toxin-like	Snake toxin-like	1	103
	O08808	Sulfurovum sp. (strain NBC37-1)	2	2	Correct	90.4785	0.463	No	No	A6QCK9_nD1	6-95	Ribonuclease PH domain 2-like	YbaB	YbaB	0.456	103
	O35295	Pseudoalteromonas phage PM2 (Bacteriophage PM2)	2	1	Incorrect			No	Yes	e2w0cP1;e2w0cQ1;e2w0cR1;e2w0cS1	P:1-65;Q:7-66;R:5-67;S:21-104	Viral membrane protein P3	Viral membrane protein P3	Viral membrane protein P3		104
Enhancer of rudimentary homolog 1	P0AF08	Schizosaccharomyces pombe (strain 972 / ATCC 24843) (Fission yeast)	2	2	Correct	90.4444	0.895	No	No	G2TRN4_F1_nD1	6-100	ERH-like	ERH-like	ERH-like	1	104
Enhancer of rudimentary homolog	P0AF10	Mus musculus (Mouse)	2	2	Correct	96.1445	1	No	No	P84089_F1_nD1;e1wz7A1;e1wwqA1;e1wz7C1;e1wz7B1	1-100;A:2-100;A:9-108;C:2-98;B:2-98	ERH-like	ERH-like	ERH-like	1	104
	Q8XMU7	Homo sapiens (Human)	4	4	Correct	77.1835	0.953	No	No	e4hsvA1;e4hsvD1;e4hsvC2;e4hsvB2;P10720_F1_nD1	A:6-70;D:0-64;C:9-67;B:10-68;41-104	IL8-related	IL8-related	IL8	1	104
	Q9CNF6	Sinorhizobium medicae (strain WSM419) (Ensifer medicae)	2	2	Correct	97.8863	0.64	No	No	A6U608_nD1	1-100	Alpha-beta plaits	Dimeric alpha+beta barrel	Dimeric alpha+beta barrel	0.64	104
	Q9E006	Homo sapiens (Human)	2	4	Incorrect	77.3304	1	No	No	e2m0rA1;e2m0rB1;Q9HCY8_F1_nD1	A:1-104;B:105-208;16-104	EF-hand	EF-hand-related	EF-hand	1	104
	A0M2A1	Trichormus variabilis (strain ATCC 29413 / PCC 7937) (Anabaena variabilis)	3	3	Correct	78.0437	0.119	No	No	Q3M644_nD1	6-75	Hypothetical protein YqbG-like	Hypothetical protein YqbG-like	Hypothetical protein YqbG-like	0	105
	P0AFV4	Escherichia coli (strain K12)	1	1	Correct	92.131	0.538	Yes	Yes	P69937_F1_nD1	1-100	Drug/Metabolite transporter	Drug/Metabolite transporter	Drug/Metabolite transporter	0.554	105
Intracellular chorismate mutase	P0AFX9	Mycobacterium tuberculosis (strain ATCC 25618 / H37Rv)	2	2	Correct	85.977	1	No	No	e2w19C1;e2qbvA1;e2vklA1;e2w19D1;e2w1aC1;e2w1aD1;e5ckxC1;e5ckxD1;e5mpvD1;e6ygtAAA1	C:12-90;A:28-100;A:13-89;D:16-90;C:13-90;D:12-90;D:11-88;AAA:13-88	Chorismate mutase II	Chorismate mutase II	Chorismate mutase II	1	105
Resistin-like beta	Q7MSJ8	Mus musculus (Mouse)	3	3	Correct	90.0413	1	No	No	e1rh7C1;e1rh7A1;e1rh7D1;e1rh7F1;e1rh7E1;e1rh7B1;Q99P86_F1_nD1	C:2-82;A:2-82;D:2-82;F:2-82;E:2-82;B:2-82;46-105	Resistin	Resistin	Resistin	1	105
	Q8XZV5	Human papillomavirus type 18	1	1	Correct			No	No	e6iwdB1	B:55-103	E7 C-terminal domain-like	E7 C-terminal domain-like	E7 C-terminal domain-like	0.98	105
	A0PMB7	Escherichia coli (strain K12)	2	2	Correct	96.692	1	No	No	P27838_F1_nD1;e1ew4A1;e2p1xA1;e2effA1;e1soyA1	1-105;A:1-106	Type III secretory system chaperone-like	Frataxin-like	Frataxin-like	1	106
VE7_HPV45	P0C0B6	Human papillomavirus 45	2	2	Correct			No	No	e2ewlA1;e2f8bB1;e2f8bA1	A:5-56;B:5-56	E7 C-terminal domain-like	E7 C-terminal domain-like	E7 C-terminal domain-like	1	106
	P0C0K9	Flock house virus (FHV)	2	2	Correct			No	No	e2az0A1;e2az0B1;e2az2B1;e2b9zA1;e2b9zB1;e2az2A1	A:2-71;B:2-71	ROP-like	FHV B2 protein-like	FHV B2 protein-like	1	106
	A0PNQ1	Pseudomonas resinovorans	2	2	Correct	97.2188	1	No	No	e3vmgD1;e3vmgD2;e1vckA1;e1vckA2;e2de5D1;e2de5D2;e2de5E1;e2de5E2;e2de5F1;e2de5F2;e2de6D1;e2de6D2;e2de6E1;e2de6E2;e2de6F1;e2de6F2;e2de7D1;e2de7D2;e2de7E1;Q8GI16_nD1	D:4-44,D:88-107;D:45-87;A:42-84;A:4-41,A:85-107;E:3-44,E:88-107;E:45-87;F:4-44,F:88-107;F:45-87;6-105	ISP domain;Trm112p-like	ISP domain;Trm112p-like	ISP domain;Trm112p-like	1	107
	A0PP21	Locusta migratoria (Migratory locust)	2	2	Correct	84.285	0.309	No	No	P10776_nD1	31-85	EGF-like	Growth factor receptor domain	Growth factor receptor domain	0	107
	A0PRG8	Proteus mirabilis (strain HI4320)	2	2	Correct	93.9669	0.762	No	No	B4EZU6_nD1	1-105	HesB-like domain	HesB-like domain	HesB-like domain	0.785	107
	A0PSA3	Shigella boydii serotype 4 (strain Sb227)	2	2	Correct	93.7366	1	No	No	Q31XW2_nD1	1-105	HesB-like domain	HesB-like domain	HesB-like domain	0.99	107
ISCA_ECOK1	O00585	Escherichia coli O1:K1 / APEC	1	1	Correct	93.5889	1	No	No	A1AE65_nD1	1-105	HesB-like domain	HesB-like domain	HesB-like domain	0.99	107
	P0C111	Rickettsia peacockii (strain Rustic)	3	3	Correct	88.9376	0.441	No	No	C4K2W9_nD1	6-95	Ribonuclease PH domain 2-like	YbaB	YbaB	0.49	107
	A0PT73	Gracilaria tenuistipitata var. liui (Red alga)	2	2	Correct	89.3832	0.761	No	Yes	Q6B941_nD1	26-108	Cytochrome c-like	Cytochrome c	Cytochrome c	0.739	108
	P0C278	Homo sapiens (Human)	1	1	Correct	91.064	0.986	No	Yes	e6de9A1;Q9NZ45_F1_nD2;e3reeA1;e4ezfA1;e2qd0A1;e2qh7A1;e2qh7B1;e2qd0B1;e2r13A1;e3ew0A1;e3ew0B1;e3lpqA1;e3lpqB1;e4f2cA1;e4f1eG2;e4f1eJ2;e4f1eH2;e4f1eC2;e4f1eK2;e4ezfB2	A:31-105;41-105;A:32-105;A:34-108;A:43-106;A:42-106;B:43-107;B:38-106;A:30-105;A:-1-107;B:-3-104;A:33-107;B:34-107;A:33-101;G:42-107;J:41-106;H:43-108;C:42-107;K:42-107;B:42-106	CDGSH iron-sulfur domains	CDGSH iron-sulfur domains	Type 1 and 2	1	108
	P0C2X0	Arabidopsis thaliana (Mouse-ear cress)	3	1	Incorrect	81.946	0.962	No	No	Q9FLI7_F1_nD1;e3s2qA1;e3s2qB2;e3s2rA2;e3s2rB2	36-108;A:44-108;B:44-108;A:45-108;B:27-108	CDGSH iron-sulfur domains	CDGSH iron-sulfur domains	Type 1 and 2	1	108
	P0C6J2	Picrophilus torridus (strain ATCC 700027 / DSM 9790 / JCM 10055 / NBRC 100828 / KAW 2/3)	2	2	Correct	91.7302	0.417	No	No	Q6L1N3_nD1	6-65	Nascent polypeptide-associated complex (NAC) dimerization domain	Nascent polypeptide-associated complex (NAC) dimerization domain	Nascent polypeptide-associated complex (NAC) dimerization domain	0.434	108
	Q46078	Burkholderia pseudomallei (strain 1106a)	4	4	Correct	89.5252	0.647	No	No	A3NVY6_nD1	6-95	Ribonuclease PH domain 2-like	YbaB	YbaB	0.66	108
	O08734	Actinobacillus pleuropneumoniae serotype 5b (strain L20)	2	1	Incorrect	88.2465	0.931	No	No	A3MYE7_nD1	6-100	Ribonuclease PH domain 2-like	YbaB	YbaB	0.935	109
	O09175	Salmonella enteritidis PT4 (strain P125109)	1	1	Correct	87.6181	1	No	No	B5QU74_nD1	26-90	Ribonuclease PH domain 2-like	YbaB	YbaB	1	109
Mitochondrial pyruvate carrier 1 (Brain protein 44-like protein)	P0C7A3	Homo sapiens (Human)	1	1	Correct	92.8528	0.112	Yes	Yes	Q9Y5U8_F1_nD1	1-109	TOG superfamily	SWEET transporter	SWEET transporter	1	109
	P0C7P0	Yersinia pseudotuberculosis serotype O:3 (strain YPIII)	1	1	Correct	92.0923	0.836	No	No	B1JNS0_nD1	6-109	Cell division protein ZapA-like	Cell division protein ZapA-like	Cell division protein ZapA-like	0.825	109
	P0C8E7	Escherichia coli (strain SMS-3-5 / SECEC)	1	1	Correct	92.1689	1	No	No	B1LDB2_nD1	6-105	Cell division protein ZapA-like	Cell division protein ZapA-like	Cell division protein ZapA-like	1	109
	P0C8E9	Klebsiella pneumoniae (strain 342)	1	1	Correct	92.0095	0.896	No	No	B5XUC8_nD1	6-105	Cell division protein ZapA-like	Cell division protein ZapA-like	Cell division protein ZapA-like	1	109
	P0C918	Escherichia coli (strain 55989 / EAEC)	1	1	Correct	92.2025	1	No	No	B7LFG9_nD1	6-105	Cell division protein ZapA-like	Cell division protein ZapA-like	Cell division protein ZapA-like	1	109
	P0CAP0	Shigella boydii serotype 4 (strain Sb227)	1	1	Correct	92.3009	1	No	No	Q31WH1_nD1	6-95	Cell division protein ZapA-like	Cell division protein ZapA-like	Cell division protein ZapA-like	1	109
	Q1LRC6	Escherichia coli O1:K1 / APEC	2	1	Incorrect	91.8718	1	No	No	A1AF99_nD1	6-95	Cell division protein ZapA-like	Cell division protein ZapA-like	Cell division protein ZapA-like	1	109
	Q9CNU1	Salmonella gallinarum (strain 287/91 / NCTC 13346)	2	2	Correct	92.6812	0.962	No	No	B5RE21_nD1	6-109	Cell division protein ZapA-like	Cell division protein ZapA-like	Cell division protein ZapA-like	0.963	109
YBAB_ECOLC	Q9H0W9	Escherichia coli (strain ATCC 8739 / DSM 1576 / NBRC 3972 / NCIMB 8545 / WDCM 00012 / Crooks)	1	1	Correct	87.9201	1	No	No	B1IZC3_nD1	26-90	Ribonuclease PH domain 2-like	YbaB	YbaB	1	109
	Q9H1P3	Haemophilus influenzae (strain ATCC 51907 / DSM 11121 / KW20 / Rd)	1	2	Incorrect	88.449	1	No	No	e1j8bA1;P44711_F1_nD1	A:7-98;11-95	Ribonuclease PH domain 2-like	YbaB	YbaB	1	109
	A0PXK8	Bacillus subtilis (strain 168)	3	3	Correct	77.9712	0.198	Yes	Yes	e1ygmA1	A:3-114	Membrane-integrating protein Mistic	Membrane-integrating protein Mistic	Membrane-integrating protein Mistic	1	110
	A0PXT7	Lens culinaris (Lentil)	2	1	Incorrect	79.9766	1	No	No	e2aihA1	A:1-67	Bowman-Birk inhibitor, BBI-like	Bowman-Birk inhibitor, BBI-like	Bowman-Birk inhibitor, BBI-like	1	110
Coiled-coil-helix-coiled-coil-helix domain-containing protein 5	A0PZW6	Homo sapiens (Human)	2	2	Correct	67.3318	1	No	No	e2lqlA1;e2lqlA2;Q9BSY4_F1_nD1	A:11-48;A:49-93;1-105	p8-MTCP1-related	p8-MTCP1-related	p8-MTCP1-related	1	110
Calcium-binding protein	A0PZZ6	Ajellomyces capsulatus (strain G186AR / H82 / ATCC MYA-2454 / RMSCC 2432) (Darling's disease fungus)	2	2	Correct	53.861	0.921	No	No	e2jv7A1;e2jv7B1	A:1-78;B:1-78	Calcium-binding protein	Calcium-binding protein	Calcium-binding protein	1	110
	A0Q1R3	Cerebratulus lacteus (Milky ribbon worm)	2	2	Correct	97.5553	0.963	No	No	O76242_nD1;e1kr7A1;e1v07A1;e2xkgA1;e4f68A1;e2vyyA1;e4avdA1;e2vyzA1;e2xkhA1;e2xkiA1;e4f6gA1;e4f6dA1;e4f6jA1;e4f69A1;e4f6iA1;e4f6fA1;e4aveA1;e4f6bA1	1-110;A:0-109	Globin-like	Globin-like	Globin-like	1	110
	P0CB20	Escherichia coli (strain K12)	2	1	Incorrect	75.3216	0.97	Yes	Yes	P23895_F1_nD1;e2i68A1;e2i68B1;e3b5dA1;e3b5dB1;e3b61A1;e3b61B1;e3b61C1;e3b61D1;e3b61E1;e3b61F1;e3b61G1;e3b61H1;e3b62A1;e3b62B1;e3b62C1;e3b62D1;e7jk8A1;e7jk8B1	1-105;A:4-104;B:4-104;A:6-105;B:4-102;A:4-110;B:4-110;C:4-110;D:4-110;E:4-110;F:4-110;G:4-110;H:4-110;A:7-101;B:7-93;C:7-101;D:7-93;A:4-105;B:4-105	Drug/Metabolite transporter	Drug/Metabolite transporter	Drug/Metabolite transporter	1	110
TXVE_VIPAP	P0CG08	Vipera aspis aspis (Aspic viper)	3	1	Incorrect	91.1479	0.97	No	No	P83942_nD1	6-95	Cystine-knot cytokines	Cystine-knot cytokines	Cystine-knot cytokines	0.981	110
Insulin growth factor-like family member 1	Q57MS3	Homo sapiens (Human)	2	2	Correct	81.9664	0	No	Yes	Q6UW32_F1_nD1	42-89	omega toxin-like	omega toxin-related	omega toxin-related	0	110
	A0Q2B1	Rana japonica (Japanese reddish frog)	1	1	Correct	96.7844	0.783	No	No	P18839_nD1	1-110	RNase A-like	RNase A-like	RNase A-like	0.792	111
CYC32_DESNO	A0Q491	Desulfomicrobium norvegicum (strain DSM 1741 / NCIMB 8310) (Desulfovibrio baculatus (strain Norway 4))	1	1	Correct	94.8981	1	No	No	e1aqeA1;e1czjA1	A:2-111	Multiheme cytochromes	Cytochrome c3-like	Cytochrome c3-like	1	111
	P0CI02	Pelodictyon phaeoclathratiforme (strain DSM 5477 / BU-1)	4	4	Correct	92.3742	0.4	No	No	B4SGN6_nD1	11-95	Ribonuclease PH domain 2-like	YbaB	YbaB	0.416	111
	P0CS93	Streptomyces virginiae (Streptomyces cinnamonensis)	1	1	Correct	95.1201	0.567	No	No	P80388_nD1	6-110	Subtilisin inhibitor	Subtilisin inhibitor	Subtilisin inhibitor	0.567	111
HIS3_MYCUA	Q46393	Mycobacterium ulcerans (strain Agy99)	3	1	Incorrect	97.5112	0.375	No	No	A0PP21_nD1	6-105	Ribosomal protein L25-like	HisI-like	HisI-like	0.519	111
Resistin-like alpha	Q7MZE1	Mus musculus (Mouse)	3	3	Correct	88.0002	0.5	No	No	Q9EP95_F1_nD1	26-110	Resistin	Resistin	Resistin	0.5	111
	Q8YEV0	Thermococcus kodakarensis (strain ATCC BAA-918 / JCM 12380 / KOD1) (Pyrococcus kodakaraensis (strain KOD1))	2	2	Correct	91.3815	0.5	No	No	Q5JGB7_nD1;Q5JGB7_nD2	21-65;71-110	Nascent polypeptide-associated complex (NAC) dimerization domain;RuvA-C	Nascent polypeptide-associated complex (NAC) dimerization domain;RuvA-C, UBA, CRAL/TRIO-N, HBS1	Nascent polypeptide-associated complex (NAC) dimerization domain;UBA-like domain	0.515	111
	A0Q4N4	Tenebrio molitor (Yellow mealworm beetle)	1	3	Incorrect	83.8609	1	No	No	O16119_nD1;e1ezgA1;e1l1iA1;e1ezgB1	36-110;A:2-83;A:1-82;B:2-83	Single-stranded right-handed beta-helix	Insect cysteine-rich antifreeze protein	Insect cysteine-rich antifreeze protein	1	112
	A0Q5Y4	Mycobacterium tuberculosis (strain ATCC 25618 / H37Rv)	2	1	Incorrect	86.1748	1	No	No	P9WIP7_F1_nD1;e2kngA1;e4e1pA1;e4e1pB1;e4e1rA1;e4e1rB1;e6qkpA1;e6qkqA1	6-55;A:66-120;A:4-58;B:4-58;B:4-59;A:65-112	Dimerization domain of Lsr2;LEM/SAP HeH motif-like	Dimerization domain of Lsr2;LEM/SAP HeH motif	Dimerization domain of Lsr2;LEM/SAP HeH motif	1	112
TMOC_ECTME	A0Q6K9	Pseudomonas mendocina	1	1	Correct	97.7532	0.981	No	No	e1vm9A1;e1vm9A2;e2q3wA1;e1sjgA1;e4p1bH1;e4p1bH2;e4p1bI1;e4p1bI2;e4p1cH1;e4p1cH2;e4p1cI1;e4p1cI2;e2q3wA2;e1sjgA2	A:2-43,A:86-110;A:44-85;A:2-42,A:85-109;H:2-43,H:86-112;H:44-85;I:2-43,I:86-112;I:44-85;H:2-42,H:85-112;H:43-84;I:2-42,I:85-112;I:43-84;A:43-84	ISP domain;Trm112p-like	ISP domain;Trm112p-like	ISP domain;Trm112p-like	1	112
	Q7N4V6	Lactobacillus casei	4	2	Incorrect	95.3119	0.495	No	Yes	P11502_nD1	6-105	Spectrin repeat-like	Enzyme IIa from lactose specific PTS, IIa-lac	Enzyme IIa from lactose specific PTS, IIa-lac	0.51	112
	A0Q7F1	Homo sapiens (Human)	2	2	Correct	78.0064	1	No	No	e2hccA1;Q16663_F1_nD1	A:1-66;46-113	IL8-related	IL8-related	IL8	1	113
	A0QI60	Arabidopsis thaliana (Mouse-ear cress)	1	1	Correct	93.3228	0.99	No	No	O04350_F1_nD1;e3mxzA1	1-110;A:0-107	Spectrin repeat-like	Tubulin chaperone cofactor A	Tubulin chaperone cofactor A	1	113
	A0QP27	Homo sapiens (Human)	1	1	Correct	64.103	0.2	No	Yes	e4wolA1;e4wo1A1;e4wo1B1;e4wo1C1;e4wo1D1;e4wolB1;e4wolC1	A:8-40;A:9-40;B:9-40;C:9-40;D:9-40;B:11-40;C:11-40	Glycophorin-A transmembrane domain	Glycophorin-A transmembrane domain	Glycophorin-A transmembrane domain	0.969	113
ERPA_ACTPJ	A0QUZ2	Actinobacillus pleuropneumoniae serotype 3 (strain JL03)	2	1	Incorrect	79.4038	0.796	No	No	B0BR51_nD1	6-110	HesB-like domain	HesB-like domain	HesB-like domain	0.796	113
	A0QWG5	Polypedates leucomystax (Common tree frog)	1	1	Correct	89.8805	0.982	No	No	P85511_nD1;e2vh3A1;e2vh3B1	6-113;A:1-112;B:1-113	Ranasmurfin	Ranasmurfin	Ranasmurfin	1	113
	A0R066	Rhipicephalus sanguineus (Brown dog tick)	2	2	Correct	82.4796	1	No	No	P0C8E7_nD1;e3fprA1;e3fprD1;e3fpuA1;e3fptA1;e3fptB1;e3fptC1	22-110;A:7-91;D:11-88;A:1-94;A:8-94;B:11-89;C:8-89	Evasin-1	Evasin-1	Evasin-1	1	114
	A0R1E8	Lithobates pipiens (Northern leopard frog)	2	2	Correct	97.0373	0.99	No	No	P85072_nD1	6-114	RNase A-like	RNase A-like	RNase A-like	0.991	114
	A0R3S7	Lithobates pipiens (Northern leopard frog)	2	2	Correct	95.6968	1	No	No	P85073_nD1;e2p6zA1;e2p6zB1;e2p7sA1	6-114;A:3-114;B:5-114;A:5-114	RNase A-like	RNase A-like	RNase A-like	1	114
	A0R618	Lithobates pipiens (Northern leopard frog)	1	1	Correct	96.3392	0.879	No	No	P85074_nD1	6-114	RNase A-like	RNase A-like	RNase A-like	0.877	114
Beta-microseminoprotein (Immunoglobulin-binding factor) (IGBF) (PN44) (Prostate secreted seminal plasma protein) (Prostate secretory protein of 94 amino acids) (PSP-94) (PSP94) (Seminal plasma beta-inhibin)	A0R8K1	Homo sapiens (Human)	1	1	Correct	89.0361	1	No	No	e3ix0A1;e3ix0B1;e3ix0C1;e3ix0D1;e2iz3A1;P08118_F1_nD1	A:1-94;B:1-94;C:1-94;D:1-94;21-114	Fibronectin type I module-like	Fibronectin type I module-like	VWC domain-related	1	114
	P0DA71	Homo sapiens (Human)	2	2	Correct	90.7035	1	No	Yes	e1jsgA1;P56279_F1_nD1	A:4-114;6-114	Oncogene product-like	Oncogene products	Oncogene products	1	114
	P0DB89	Microcystis viridis	4	4	Correct	95.3916	1	No	No	e1zhqA1;e1zhqA2;e1zhsC1;e1zhsC2;e1zhsG1;e1zhsG2;e1zhqG1;e1zhqG2;e1zhsF1;e1zhsF2;e1zhsB1;e1zhsB2;e1zhsH1;e1zhsH2;e1zhqC1;e1zhqC2;e1zhqE1;e1zhqE2;e1zhsE1;e1zhsE2	A:1-55;A:56-113;C:1-55;C:56-113;G:1-55;G:56-113;F:1-55;F:56-113;B:1-55;B:56-113;H:1-55;H:56-113;E:1-55;E:56-113	Dodecin subunit-like	mannan-binding lectin MVL	mannan-binding lectin MVL	1	114
	P0DG54	Thermus thermophilus (strain ATCC 27634 / DSM 579 / HB8)	2	2	Correct	96.8674	1	No	No	e2zopA1;e2zopB1;e2zopF2;e2zopE2;e2zopC2;e2zopD2	A:1-113;B:1-112;F:2-113;E:2-113;C:4-112;D:6-113	ATPD N-terminal domain-like	Cas Cmr5-like	Cas Cmr5-like	1	114
	Q7N4X5	Mus musculus (Mouse)	3	3	Correct	88.2951	1	No	No	Q99P87_F1_nD1;e1rfxA1;e1rgxA1;e1rgxC1;e1rfxC1;e1rgxB1;e1rfxB1	26-110;A:6-94;C:6-94;B:6-94	Resistin	Resistin	Resistin	1	114
	Q8YLP6	Homo sapiens (Human)	2	1	Incorrect	81.2797	1	No	No	P42830_F1_nD1;e2mgsA1;e2mgsB1	46-110;A:1-71;B:1-71	IL8-related	IL8-related	IL8	1	114
ERPA_YERE8	Q9EPB1	Yersinia enterocolitica serotype O:8 / biotype 1B (strain NCTC 13174 / 8081)	2	2	Correct	78.1896	0.789	No	No	A1JJQ3_nD1	6-110	HesB-like domain	HesB-like domain	HesB-like domain	0.789	114
	A0R8K6	Corylus avellana (European hazel)	2	2	Correct	89.2347	1	No	Yes	e4xuwB1;e4xuwA1	B:24-115;A:24-115	Bifunctional inhibitor/lipid-transfer protein/seed storage 2S albumin-like	Bifunctional inhibitor/lipid-transfer protein/seed storage 2S albumin/Protein HNS-dependent expression A HdeA	Bifunctional inhibitor/lipid-transfer protein/seed storage 2S albumin	1	115
	A0RI38	Homo sapiens (Human)	2	2	Correct	76.4677	0.811	No	No	e2kw6A1;e2kw6B1	A:51-115;B:251-315	Cyclin-dependent kinase 2-associated protein 1 C-terminal domain	Cyclin-dependent kinase 2-associated protein 1 C-terminal domain	Cyclin-dependent kinase 2-associated protein 1 C-terminal domain	1	115
	Q7N6S0	Homo sapiens (Human)	2	2	Correct	98.598	0.991	No	No	e3u18A1;e3smbA1;e3djhA1;e3djhB1;e3djhC1;e3djiA1;e3djiB1;e3djiC1;e3djiD1;e3djiE1;e3djiF1;e3ce4A1;e3ce4B1;e3ce4C1;e3hofB1;e3hofC1;e3jsfA1;e3jsfB1;e3jsfC1;e4f2kA1	A:1-114;B:1-114;C:1-114;D:1-114;E:1-114;F:1-114;A:2-115	Tautomerase/MIF-like	Tautomerase/MIF	Tautomerase/MIF	1	115
	Q8JPY0	Xenopus laevis (African clawed frog)	2	1	Incorrect	98.3703	1	No	No	e1uizD1;e1uizC1;e1uizB1;e1uizA1	D:1-114;C:1-114;B:1-114;A:1-114	Tautomerase/MIF-like	Tautomerase/MIF	Tautomerase/MIF	1	115
	A0RID9	Sulfolobus acidocaldarius (strain ATCC 33909 / DSM 639 / JCM 8929 / NBRC 15157 / NCIMB 11770)	2	2	Correct	84.5368	0.387	No	No	Q4J6D8_nD1	21-65	Nascent polypeptide-associated complex (NAC) dimerization domain	Nascent polypeptide-associated complex (NAC) dimerization domain	Nascent polypeptide-associated complex (NAC) dimerization domain	0	116
	O00506	Shewanella sp. (strain ANA-3)	2	1	Incorrect	77.1458	0.758	No	No	A0KZS2_nD1	6-115	HesB-like domain	HesB-like domain	HesB-like domain	0.774	116
Resistin-like gamma	A0RJ14	Mus musculus (Mouse)	2	2	Correct	84.7726	0.678	No	No	Q8K426_F1_nD1	51-115	Resistin	Resistin	Resistin	0.678	117
	B7LYD8	Syntrophobacter fumaroxidans (strain DSM 10017 / MPOB)	4	4	Correct	86.1473	0.398	No	No	A0LHM0_nD1	6-110	Alpha-lytic protease prodomain-like	Ribosome-binding factor A (RbfA)-related	Ribosome-binding factor A (RbfA)-related	0.418	117
	P0DJJ0	Methanothermobacter marburgensis (strain ATCC BAA-927 / DSM 2133 / JCM 14651 / NBRC 100331 / OCM 82 / Marburg) (Methanobacterium thermoautotrophicum)	2	2	Correct	86.7106	0.891	No	No	P0C0K9_nD1;e1tr8A5;e1tr8A6;e1tr8B5;e1tr8B6	26-70;A:25-74;A:75-116;B:25-74;B:75-116	Nascent polypeptide-associated complex (NAC) dimerization domain;RuvA-C	Nascent polypeptide-associated complex (NAC) dimerization domain;RuvA-C, UBA, CRAL/TRIO-N, HBS1	Nascent polypeptide-associated complex (NAC) dimerization domain;UBA-like domain	0.898	117
CYC31_DESNO	A0RK18	Desulfomicrobium norvegicum (strain DSM 1741 / NCIMB 8310) (Desulfovibrio baculatus (strain Norway 4))	2	2	Correct	97.2309	1	No	No	P00136_nD1;e2cy3A1	1-118;A:1-118	Multiheme cytochromes	Cytochrome c3-like	Cytochrome c3-like	1	118
	A0RM36	Naja naja (Indian cobra)	2	2	Correct	97.3807	1	No	No	P15445_nD1;e1pshB1;e1a3fA1;e1pshC1;e1pshA1;e1a3fC1;e1a3dA1;e1a3fB1;e1owsB1;e1owsA1;e2wq5A1	1-115;B:1-118;A:1-118;C:1-118;B:1-119;A:1-119	Phospholipase A2, PLA2	Phospholipase A2, PLA2	Phospholipase A2, PLA2	1	119
	P0DMM5	Mycobacterium tuberculosis (strain ATCC 25618 / H37Rv)	2	2	Correct	85.2022	1	No	No	e2hh7A1	A:4-88	Copper-sensitive operon repressor (CsoR)	Copper-sensitive operon repressor (CsoR)	Copper-sensitive operon repressor (CsoR)	1	119
	P0DMV3	Escherichia coli (strain K12)	2	2	Correct	95.7393	1	No	No	P0ACE7_F1_nD1;e3n1sA1;e3n1sB1;e3n1sE1;e3n1sF1;e3n1sI1;e3n1sJ1;e3n1sM1;e3n1sN1;e3n1tA1;e3n1tB1;e3n1tE1;e3n1tF1	6-119;A:1-117;B:2-119;E:1-115;F:2-119;I:2-116;J:1-119;M:2-116;N:2-116;A:3-116;B:2-118;E:4-115;F:3-117	HIT-like	HIT-related	HIT-related	1	119
LYS_ANTMY	A0RQI6	Antheraea mylitta (Tasar silkworm)	2	1	Incorrect	97.0332	1	No	No	e1iizA1;Q7SID7_nD1	A:1-120;1-120	Lysozyme-like	Lysozyme-like	Lysozyme-like	1	120
	A0RQM8	Cronobacter sakazakii (strain ATCC BAA-894) (Enterobacter sakazakii)	2	2	Correct	83.1825	0.382	No	Yes	A7MJI0_nD1	6-90	Flagellar protein fliT	Flagellar protein fliT	Flagellar protein fliT	0.387	120
	P0DO17	Methanosarcina mazei (strain ATCC BAA-159 / DSM 3647 / Goe1 / Go1 / JCM 11833 / OCM 88) (Methanosarcina frisia)	2	2	Correct	88.0915	0.489	No	No	Q8PVF0_nD1;Q8PVF0_nD2	16-75;81-115	Nascent polypeptide-associated complex (NAC) dimerization domain;RuvA-C	Nascent polypeptide-associated complex (NAC) dimerization domain;RuvA-C, UBA, CRAL/TRIO-N, HBS1	Nascent polypeptide-associated complex (NAC) dimerization domain;UBA-like domain	0.515	120
	P0DOC6	Saccharolobus solfataricus (strain ATCC 35092 / DSM 1617 / JCM 11322 / P2) (Sulfolobus solfataricus)	1	1	Correct	95.7861	1	No	No	e1xtyA1;e1xtyB1;e1xtyC1;e1xtyD1	A:1-120;B:1-120;C:1-120;D:1-120	Peptidyl-tRNA hydrolase II	Peptidyl-tRNA hydrolase II	Peptidyl-tRNA hydrolase II	1	120
PIL1_ECOLI	A0RRM6	Escherichia coli (strain K12)	4	4	Correct	75.3085	0.727	Yes	Yes	P04737_nD1	61-120	Pilin	Pilin	Pilin	1	121
	A0RWD1	Escherichia coli O1:K1 / APEC	1	1	Correct	85.4536	0.324	No	Yes	A1AC77_nD1	6-90	Flagellar protein fliT	Flagellar protein fliT	Flagellar protein fliT	0.448	121
	A0RXH7	Escherichia coli O9:H4 (strain HS)	3	3	Correct	84.8972	0.33	No	Yes	A8A1C8_nD1	6-90	Flagellar protein fliT	Flagellar protein fliT	Flagellar protein fliT	0.457	121
	A0RXV2	Escherichia coli O157:H7 (strain EC4115 / EHEC)	2	2	Correct	85.5438	0.333	No	Yes	B5YRV3_nD1	6-90	Flagellar protein fliT	Flagellar protein fliT	Flagellar protein fliT	0.457	121
	A0RZH5	Escherichia coli O17:K52:H18 (strain UMN026 / ExPEC)	3	3	Correct	86.1153	0.333	No	Yes	B7NBS1_nD1	6-90	Flagellar protein fliT	Flagellar protein fliT	Flagellar protein fliT	0.448	121
	A0SVK0	Escherichia coli O157:H7	2	2	Correct	84.4801	0.338	No	Yes	P0ABY3_nD1	6-90	Flagellar protein fliT	Flagellar protein fliT	Flagellar protein fliT	0.457	121
	A1A1W2	Escherichia coli O6:H1 (strain CFT073 / ATCC 700928 / UPEC)	2	2	Correct	84.5941	0.336	No	Yes	Q8FGL9_nD1	6-90	Flagellar protein fliT	Flagellar protein fliT	Flagellar protein fliT	0.448	121
	A1A3P4	Aeromonas hydrophila subsp. hydrophila (strain ATCC 7966 / DSM 30187 / BCRC 13018 / CCUG 14551 / JCM 1027 / KCTC 2358 / NCIMB 9240 / NCTC 8049)	2	2	Correct	79.3469	0.825	No	No	A0KQA6_nD1	1-50	Ribosomal protein L7/12, oligomerisation (N-terminal) domain	Ribosomal protein L7/12, oligomerisation (N-terminal) domain	Ribosomal protein L7/12, oligomerisation (N-terminal) domain	0.826	121
	A1A777	Escherichia coli O8 (strain IAI1)	2	1	Incorrect	78.3413	1	No	No	B7M733_nD1	1-45	Ribosomal protein L7/12, oligomerisation (N-terminal) domain	Ribosomal protein L7/12, oligomerisation (N-terminal) domain	Ribosomal protein L7/12, oligomerisation (N-terminal) domain	1	121
	A1A789	Salmonella typhi	4	4	Correct	80.0803	0.975	No	No	P0A2A0_nD1;P0A2A0_nD2	1-50;56-120	Ribosomal protein L7/12, oligomerisation (N-terminal) domain;ClpS-like	Ribosomal protein L7/12, oligomerisation (N-terminal) domain;ClpS-related	Ribosomal protein L7/12, oligomerisation (N-terminal) domain;ClpS-related	0.975	121
	A1AC77	Phytophthora infestans (strain T30-4) (Potato late blight agent)	2	1	Incorrect	74.833	1	No	No	D0NIN5_nD1	61-120	WY-domain in RXLR effectors	WY-domain in RXLR effectors	WY-domain in RXLR effectors	1	121
	F9RBV9	Clostridium novyi (strain NT)	2	2	Correct	76.02	0.595	No	No	A0PXT7_nD2	56-120	ClpS-like	ClpS-related	ClpS-related	0.57	121
	P0DPB9	Methanothrix thermoacetophila (strain DSM 6194 / JCM 14653 / NBRC 101360 / PT) (Methanosaeta thermophila)	2	2	Correct	95.3381	0.603	No	No	A0B8B3_nD1	6-115	Ribosomal protein L25-like	HisI-like	HisI-like	0.672	121
	P0DPC1	Porthidium ophryomegas (Slender hognose viper)	2	2	Correct	96.5172	0.811	No	No	C0HLF0_nD1	1-120	Phospholipase A2, PLA2	Phospholipase A2, PLA2	Phospholipase A2, PLA2	0.819	121
	A1AD20	Anethum graveolens (Dill)	4	4	Correct	84.1155	1	No	Yes	e2n2zA1	A:1-93	Bifunctional inhibitor/lipid-transfer protein/seed storage 2S albumin-like	Bifunctional inhibitor/lipid-transfer protein/seed storage 2S albumin/Protein HNS-dependent expression A HdeA	Bifunctional inhibitor/lipid-transfer protein/seed storage 2S albumin	1	122
	A1ADC0	Mycoplasma pneumoniae (strain ATCC 29342 / M129 / Subtype 1) (Mycoplasmoides pneumoniae)	2	2	Correct	74.9845	1	No	No	P75239_nD2	46-120	ClpS-like	ClpS-related	ClpS-related	1	122
	A1ADE0	Allochromatium vinosum (strain ATCC 17899 / DSM 180 / NBRC 103801 / NCIMB 10441 / D) (Chromatium vinosum)	2	2	Correct	85.2663	0.976	No	No	P00260_nD1;e1hrqA1;e1js2D1;e1b0yA1;e1js2C1;e1ckuA1;e1hipA1;e1nehA1;e1ckuB1;e1js2B1;e1hrrA1;e1noeA1;e1js2A1	41-120;A:1-85;D:305-389;C:205-289;B:1-85;B:105-189;A:5-89	HIPIP (high potential iron protein)	HIPIP (high potential iron protein)	HIPIP (high potential iron protein)	1	122
XAMOC_XANP2	A1ADJ6	Xanthobacter autotrophicus (strain ATCC BAA-1158 / Py2)	3	3	Correct	91.414	0.373	No	No	Q9ZET5_nD1	11-120	ISP domain	ISP domain	ISP domain	0.414	122
	A1ADQ1	Gloydius blomhoffii (Mamushi)	2	2	Correct	96.9715	0.959	No	No	P04417_nD1	1-120	Phospholipase A2, PLA2	Phospholipase A2, PLA2	Phospholipase A2, PLA2	0.959	122
RL7_STRGC	A1AE65	Streptococcus gordonii (strain Challis / ATCC 35105 / BCRC 15272 / CH1 / DL1 / V288)	2	1	Incorrect	78.1697	0.52	No	No	A8AXG8_nD1;A8AXG8_nD2	6-50;56-120	Ribosomal protein L7/12, oligomerisation (N-terminal) domain;ClpS-like	Ribosomal protein L7/12, oligomerisation (N-terminal) domain;ClpS-related	Ribosomal protein L7/12, oligomerisation (N-terminal) domain;ClpS-related	0.629	122
	A1AEZ3	Vibrio cholerae serotype O1 (strain ATCC 39315 / El Tor Inaba N16961)	1	1	Correct	85.3333	1	No	No	e4nooB1;e4nooD1;e4nsoB1;e4nsrB1;e4nsrC1;e4nsrA1;e4nsrE1;e4nsrF1;e4nsrD1;Q9KN41_nD1	B:28-122;D:28-122;B:31-122;B:33-122;C:30-122;A:34-122;E:34-122;F:34-122;D:32-122;26-120	immunoglobulin/albumin-binding domain-like	TsiV3 protein	TsiV3 protein	1	122
ERPA_CUPMC	O00712	Cupriavidus metallidurans (strain ATCC 43123 / DSM 2839 / NBRC 102507 / CH34) (Ralstonia metallidurans)	2	2	Correct	78.4555	0.605	No	No	Q1LRC6_nD1	16-120	HesB-like domain	HesB-like domain	HesB-like domain	0.616	122
	P0DQD3	Salmonella schwarzengrund (strain CVM19633)	1	1	Correct	88.1043	1	No	Yes	B4TZJ1_nD1	6-90	Flagellar protein fliT	Flagellar protein fliT	Flagellar protein fliT	1	122
	P0DTC9	Salmonella paratyphi A (strain ATCC 9150 / SARB42)	2	1	Incorrect	87.8573	0.991	No	Yes	Q5PI05_nD1	6-90	Flagellar protein fliT	Flagellar protein fliT	Flagellar protein fliT	0.983	122
Proteasome assembly chaperone 3 (PAC-3) (hPAC3)	P0DTE7	Homo sapiens (Human)	1	4	Incorrect	93.1358	1	No	No	e2z5eB1;e2z5eA1;e6jptA1;Q9BT73_F1_nD1	B:1-122;A:1-122;A:2-122;6-120	Proteasome assembling chaperone 3 (PAC3)-related	Proteasome assembling chaperone 3 (PAC3)-related	Proteasome assembling chaperone 3 (PAC3)-related	1	122
	Q7N8Q7	Escherichia coli (strain K12)	2	3	Incorrect	92.9996	0.965	Yes	Yes	e2kdcB1;e2kdcC1;e3ze3A1;e3ze4C1;e3ze5A1;e3ze5B1;e3ze4A1;e3ze4B1;e3ze3D2;e3ze5C2;e3ze3B2;e3ze3C2;e3ze3F2;e3ze3E2;e4bpdA1;e4bpdB1;e4bpdC1;e4bpdD1;e4bpdE1;e2kdcA1	B:1-121;C:1-121;A:6-121;C:28-119;A:1-106;B:1-107;A:1-105;B:1-106;D:14-121;C:16-119;B:24-121;C:32-121;F:34-121;E:36-121;A:4-121;B:23-121;C:29-121;E:32-120;A:1-121	Diacylglycerol kinase (DAGK)	Diacylglycerol kinase (DAGK)	Diacylglycerol kinase (DAGK)	0.991	122
	A1AF99	Neisseria meningitidis serogroup C / serotype 2a (strain ATCC 700532 / DSM 15464 / FAM18)	2	2	Correct	77.1818	0.59	No	No	A1KRG5_nD2	46-123	ClpS-like	ClpS-related	ClpS-related	0.609	123
	A1AHB7	Bacillus subtilis (strain 168)	2	2	Correct	97.2329	1	No	No	Q797E6_nD1;e2oc6A2;e2oc6B2	1-123;A:0-123;B:0-123	Type III secretory system chaperone-like	YdhG-like	YdhG-like	1	123
CONII_CONST	A1AHM2	Conus striatus (Striated cone)	1	2	Incorrect	77.9018	1	No	No	e4u5hG1;e4u5hH1;e4u5bE1;e4u5bF1;e4u5cE1;e4u5cF1;e4u5dE1;e4u5dF1;e4u5eE1;e4u5eF1;e4u5fE1;e4u5fF1;e4u5gA1;e4u5gB1;e4u5hA1;e4u5hB1;e4u5hC1;e4u5hD1;e4u5hE1;e4u5hF1	G:1-86;H:1-86;E:2-86;F:2-86;A:4-86;B:4-86;A:2-86;B:0-86;C:3-86;D:2-86	con-ikot-ikot toxin	con-ikot-ikot toxin	con-ikot-ikot toxin	1	123
	B7M4H5	Acetivibrio thermocellus (strain ATCC 27405 / DSM 1237 / JCM 9322 / NBRC 103400 / NCIMB 10682 / NRRL B-4536 / VPI 7372) (Clostridium thermocellum)	2	2	Correct	78.0818	0.463	No	No	A3DE43_nD1	1-95	Alpha-lytic protease prodomain-like	Ribosome-binding factor A (RbfA)-related	Ribosome-binding factor A (RbfA)-related	0.433	123
	B7N2Q6	Ralstonia nicotianae (strain GMI1000) (Ralstonia solanacearum)	2	2	Correct	81.5567	0.38	No	No	Q8XZV5_nD1	11-100	Alpha-lytic protease prodomain-like	Ribosome-binding factor A (RbfA)-related	Ribosome-binding factor A (RbfA)-related	0.398	123
	F7V5D5	Shewanella sp. (strain ANA-3)	2	2	Correct	75.8317	0.747	No	No	A0KRL6_nD2	56-123	ClpS-like	ClpS-related	ClpS-related	0.75	123
	O00602	Burkholderia orbicola (strain AU 1054)	3	3	Correct	79.6681	0.657	No	No	Q1BZ43_nD1	16-120	HesB-like domain	HesB-like domain	HesB-like domain	0.657	123
DHAM_LACLA	P0DTE8	Lactococcus lactis subsp. lactis (strain IL1403) (Streptococcus lactis)	1	4	Incorrect	97.1909	1	No	No	Q9CIV6_nD1;e3ct6A1;e3cr3C1;e3cr3D1;e3ct6B1	1-120;A:1-123;C:3-123;D:3-123;B:1-123	EDD domain	EDD domain	EDD domain	1	123
	P0DUD7	Pyrococcus furiosus (strain ATCC 43587 / DSM 3638 / JCM 8422 / Vc1)	2	2	Correct	91.0759	1	No	No	E7FHX4_nD1;e1gefA1;e1gefB1;e1ipiB1;e1gefE1;e1gefD1;e1ipiA1	6-115;A:1-120;B:1-116;B:1-114;E:1-114;D:1-116;A:1-114	Restriction endonuclease-like	Restriction endonuclease-like	Restriction endonuclease-like	1	123
	Q9W6M5	Limosilactobacillus reuteri (strain DSM 20016) (Lactobacillus reuteri)	1	1	Correct	88.0854	0.382	Yes	Yes	A5VIB3_nD1	16-95	Gated mechanosensitive channel	Gated mechanosensitive channel	Gated mechanosensitive channel	0.484	123
	A1AIL6	Vaccinia virus (strain Western Reserve) (VACV)	1	1	Correct			No	Yes	e2g2qA1;e2g2qB1;e2g2qC1	A:1-120;B:1-121;C:1-120	Thioredoxin-like	Thioredoxin-like	Thioredoxin-like	1	124
	A1AJC0	Bacillus subtilis (strain 168)	2	1	Incorrect	89.3237	0.103	No	No	P25959_nD1	11-124	Pili subunits	Pili subunits	Pili subunits	0	124
	A1AKS6	Homo sapiens (Human)	2	2	Correct	82.1836	0.36	No	No	Q14508_F1_nD1;Q14508_F1_nD2	36-75;76-124	Elafin-like	Elafin-like	Elafin-like	0.51	124
	F6HS55	Burkholderia cenocepacia (strain HI2424)	2	2	Correct	76.3066	0.624	No	No	A0K3L6_nD2	56-124	ClpS-like	ClpS-related	ClpS-related	0.661	124
	F9VEN7	Campylobacter fetus subsp. fetus (strain 82-40)	1	1	Correct	76.876	0.617	No	No	A0RQI6_nD2	56-124	ClpS-like	ClpS-related	ClpS-related	0.62	124
IAA1_WHEAT	P10045	Triticum aestivum (Wheat)	2	2	Correct	88.2351	0.925	No	No	P01085_nD1;e1hssA1;e1hssD1;e1hssC1;e1hssB1	6-124;A:5-124;D:5-124;C:5-124;B:5-124	Bifunctional inhibitor/lipid-transfer protein/seed storage 2S albumin-like	Bifunctional inhibitor/lipid-transfer protein/seed storage 2S albumin/Protein HNS-dependent expression A HdeA	Bifunctional inhibitor/lipid-transfer protein/seed storage 2S albumin	1	124
PHP14_RABIT	A1ALT3	Oryctolagus cuniculus (Rabbit)	2	1	Incorrect	92.4087	0.811	No	No	P83468_nD1	6-120	PHP14-like	PHP14-like	PHP14-like	0.84	125
14 kDa phosphohistidine phosphatase (EC 3.9.1.3) (Phosphohistidine phosphatase 1) (PHPT1) (Protein histidine phosphatase) (PHP) (Protein janus-A homolog)	A1ANV1	Homo sapiens (Human)	2	2	Correct	91.6305	0.941	No	No	Q9NRX4_F1_nD1;e2hw4A1;e2nmmC1;e2ozxA1;e2nmmA1;e2ai6A1;e2nmmB1;e2ozwA1	6-120;A:5-122;C:6-121;A:5-121;B:5-121	PHP14-like	PHP14-like	PHP14-like	1	125
	A1APW8	Cyberlindnera mrakii (Yeast)	4	4	Correct	70.1628	1	No	No	P10410_nD1;e1wktA1	41-125;A:1-88	gamma-Crystallin-like	gamma-Crystallin-like	gamma-Crystallin-like	1	125
	A1ASE9	Methanococcus vannielii (strain ATCC 35089 / DSM 1224 / JCM 13029 / OCM 148 / SB)	2	2	Correct	79.7895	0.393	No	No	A6URS6_nD1	16-70	Nascent polypeptide-associated complex (NAC) dimerization domain	Nascent polypeptide-associated complex (NAC) dimerization domain	Nascent polypeptide-associated complex (NAC) dimerization domain	0.433	125
	B7M3P4	Acidovorax sp. (strain JS42)	1	1	Correct	82.6726	0.354	No	No	A1W8Z3_nD1	11-100	Alpha-lytic protease prodomain-like	Ribosome-binding factor A (RbfA)-related	Ribosome-binding factor A (RbfA)-related	0.345	125
C556_AGRTA	B7NBS1	Agrobacterium tumefaciens (strain apple 185)	2	1	Incorrect	93.6261	0.344	No	No	P00141_nD1	1-125	Four-helical up-and-down bundle	Cytochromes	Cytochromes	0.368	125
	Q8YT42	Homo sapiens (Human)	2	2	Correct	84.9021	0.25	No	No	O95867_F1_nD1	21-100	Snake toxin-like	Snake toxin-like	Snake toxin-like	0	125
PHP14_PIG	A1AUE9	Sus scrofa (Pig)	2	1	Incorrect	93.5151		No	No	P59083_nD1	6-120	PHP14-like	PHP14-like	PHP14-like	0.854	126
	A1AV29	Methanococcus maripaludis (strain C7 / ATCC BAA-1331)	1	1	Correct	79.2051	0.424	No	No	A6VIT0_nD1;A6VIT0_nD2	26-70;86-125	Nascent polypeptide-associated complex (NAC) dimerization domain;RuvA-C	Nascent polypeptide-associated complex (NAC) dimerization domain;RuvA-C, UBA, CRAL/TRIO-N, HBS1	Nascent polypeptide-associated complex (NAC) dimerization domain;UBA-like domain	0.443	126
	A1AW71	Coxiella burnetii (strain RSA 331 / Henzerling II)	2	2	Correct	77.9946	0.637	No	No	A9NAL3_nD1	6-60	Ribosomal protein L7/12, oligomerisation (N-terminal) domain	Ribosomal protein L7/12, oligomerisation (N-terminal) domain	Ribosomal protein L7/12, oligomerisation (N-terminal) domain	0.663	126
	P10089	Mus musculus (Mouse)	2	2	Correct	83.5962	0.223	No	No	Q9Z1Q4_F1_nD1	21-100	Snake toxin-like	Snake toxin-like	Snake toxin-like	0	126
FLUC_ECO45	P10104	Escherichia coli O45:K1 (strain S88 / ExPEC)	3	3	Correct	98.1636	0.983	Yes	Yes	e5a43A1;e5a43B1	A:2-125;B:1-126	Fluoride ion channel	Fluoride ion channel	Fluoride ion channel	0.992	126
	P10145	Thermosynechococcus vestitus (strain NIES-2133 / IAM M-273 / BP-1)	2	2	Correct	92.4815	0.991	No	No	e3q20A1;e3q20B1	A:1-114;B:2-107	RbcX-like	RbcX-like	RbcX-like	0.992	126
PA2AA_CALRH	Q7N8V3	Calloselasma rhodostoma (Malayan pit viper)	2	1	Incorrect	94.319	0.747	No	No	Q9PVF1_nD1	6-125	Phospholipase A2, PLA2	Phospholipase A2, PLA2	Phospholipase A2, PLA2	0.747	126
	Q7NDN8	Escherichia coli	5	5	Correct	97.6238	0.992	No	No	e1otgA1;e1otgC1;e1otgB1	A:2-126;C:2-126;B:2-126	Tautomerase/MIF-like	Tautomerase/MIF	Tautomerase/MIF	0.992	126
	Q8Z437	Bacillus licheniformis (strain ATCC 14580 / DSM 13 / JCM 2505 / CCUG 7422 / NBRC 12200 / NCIMB 9375 / NCTC 10341 / NRRL NRS-1264 / Gibson 46)	2	2	Correct	84.6186	0.335	Yes	Yes	Q65E27_nD1	1-125	Gated mechanosensitive channel	Gated mechanosensitive channel	Gated mechanosensitive channel	0.515	126
DFX_DESDA	Q9ERE7	Desulfovibrio desulfuricans (strain ATCC 27774 / DSM 6949 / MB)	1	1	Correct	97.8849	1	No	No	e1dfxA1;e1dfxA2;P22076_nD1;P22076_nD2	A:38-125;A:1-36;1-40;46-125	Immunoglobulin-like beta-sandwich;Rubredoxin-like	Immunoglobulin-related;Rubredoxin-related	Immunoglobulin/Fibronectin type III/E set domains/PapD-like;Desulforedoxin	1	126
	A1AXW5	Homo sapiens (Human)	1	1	Correct	87.6697	0.978	No	No	e6avjA1;e6avjB1;e6avjC1;P0C7P0_F1_nD1	A:36-127;B:36-127;C:36-127;41-125	CDGSH iron-sulfur domains	CDGSH iron-sulfur domains	Type 5 and 6	0.978	127
	A1BCU6	Rhipicephalus sanguineus (Brown dog tick)	2	2	Correct	77.9807	1	No	No	P0C8E9_nD1;e6st4A1;e6stcA1;e6steA1;e6steB1;e6steD1;e6steC1	46-125;A:18-104;A:16-104;B:18-104;D:20-104;C:18-104	Evasin-1	Evasin-1	Evasin-1	1	127
	A1BHD5	Ustilago maydis P4 virus (UmV4)	2	1	Incorrect			No	No	e1kptA1;e1kptB1	A:1-105;B:1-105	Yeast killer toxin-like	Yeast killer toxin-like	Yeast killer toxin-like	1	127
Mitochondrial pyruvate carrier 2 (Brain protein 44)	A1BJZ1	Homo sapiens (Human)	1	1	Correct	89.3372	0.138	Yes	Yes	O95563_F1_nD1	31-120	TOG superfamily	SWEET transporter	SWEET transporter	1	127
[truncated: 3,240 more rows]

## Sheet: Table_S7
X Group	Number of Proteins in X Group	Number of Monomers in X Group	Number of Dimers in X Group	Number of Trimers in X Group	Number of Tetramers in X Group	Number of Pentamers in X Group	Average Monomer pLDDT	Average Foldseek TM Score	Average MMSeqs2 Similarity Score	Average Sequence Length	Success Rate (Cutoff 0.32)	Cutoff "Optimised" by X Group	Success Rate ("Optimised" Cutoff)
[truncated: 801 more rows]
